# Supplementary material for: The Nabidae (Insecta, Hemiptera, Heteroptera) of Argentina
Source: Zookeys. 2013 Sep 20;(333):1–30. doi: 10.3897/zookeys.333.5084 (PMC3800831; doi:10.3897/zookeys.333.5084)
Supplement: XML Treatment for Pagasa (Lampropagasa) [file zookeys.333.5084-treatment2.xml]

<!DOCTYPE tp:taxon-treatment
  PUBLIC "-//TaxonX//DTD Taxonomic Treatment Publishing DTD v0 20100105//EN" "tax-treatment-NSO.dtd">
<tp:taxon-treatment xmlns:tp="http://www.plazi.org/taxpub"><tp:treatment-meta><mixed-citation publication-type="journal"><person-group><name><surname>Cornelis</surname><given-names>Marcela</given-names></name><name><surname>Coscarón</surname><given-names>María C.</given-names></name></person-group><article-title>The Nabidae (Insecta, Hemiptera, Heteroptera) of Argentina</article-title><source>Zookeys</source><day>20</day><month>9</month><year>2013</year><volume>2013</volume><issue>333</issue><fpage>1</fpage><lpage>30</lpage><pub-id pub-id-type="doi">10.3897/zookeys.333.5084</pub-id></mixed-citation></tp:treatment-meta><tp:nomenclature><label>Subgenus</label><tp:taxon-name>
                            <tp:taxon-name-part taxon-name-part-type="genus">Pagasa</tp:taxon-name-part>
                            (<tp:taxon-name-part taxon-name-part-type="subgenus">Lampropagasa</tp:taxon-name-part>)
                        </tp:taxon-name><tp:taxon-authority>Reuter, 1909</tp:taxon-authority></tp:nomenclature><tp:treatment-sec sec-type="Diagnosis"><title>Diagnosis.</title><p>Rostral segment II shorter than or as long as segment III, in most species not surpassing hind margin of eye. Corium and clavus uniformly (strongly or moderately) shining throughout. Both veins of corium (R+M and Cu) or at least the inner vein (Cu) distinct up to hind margin of corium. Vein Cu with punctures (obsolete in some species) on both sides.</p></tp:treatment-sec></tp:taxon-treatment>
