# Supplementary material for: The Nabidae (Insecta, Hemiptera, Heteroptera) of Argentina
Source: Zookeys. 2013 Sep 20;(333):1–30. doi: 10.3897/zookeys.333.5084 (PMC3800831; doi:10.3897/zookeys.333.5084)
Supplement: XML Treatment for Pagasa fuscipennis [file zookeys.333.5084-treatment3.xml]

<!DOCTYPE tp:taxon-treatment
  PUBLIC "-//TaxonX//DTD Taxonomic Treatment Publishing DTD v0 20100105//EN" "tax-treatment-NSO.dtd">
<tp:taxon-treatment xmlns:tp="http://www.plazi.org/taxpub"><tp:treatment-meta><mixed-citation publication-type="journal"><person-group><name><surname>Cornelis</surname><given-names>Marcela</given-names></name><name><surname>Coscarón</surname><given-names>María C.</given-names></name></person-group><article-title>The Nabidae (Insecta, Hemiptera, Heteroptera) of Argentina</article-title><source>Zookeys</source><day>20</day><month>9</month><year>2013</year><volume>2013</volume><issue>333</issue><fpage>1</fpage><lpage>30</lpage><pub-id pub-id-type="doi">10.3897/zookeys.333.5084</pub-id></mixed-citation></tp:treatment-meta><tp:nomenclature><tp:taxon-name>
                            <tp:taxon-name-part taxon-name-part-type="genus">Pagasa</tp:taxon-name-part>
                            <tp:taxon-name-part taxon-name-part-type="species">fuscipennis</tp:taxon-name-part>
                            <object-id xmlns:xlink="http://www.w3.org/1999/xlink" xlink:type="simple">http://species-id.net/wiki/Pagasa_fuscipennis</object-id>
                        </tp:taxon-name><tp:taxon-authority>Reuter, 1909</tp:taxon-authority><xref ref-type="fig" rid="F1">Figs 1a–k</xref><xref ref-type="fig" rid="F13">, 13a</xref><tp:nomenclature-citation-list><tp:nomenclature-citation><tp:taxon-name>Pagasa nitida</tp:taxon-name><comment><xref ref-type="bibr" rid="B2">Berg 1884</xref>. Annales de la Sociedad Científica Argentina 2: 105.</comment></tp:nomenclature-citation><tp:nomenclature-citation><tp:taxon-name>Pagasa fuscipennis</tp:taxon-name><comment><xref ref-type="bibr" rid="B36">Reuter and Poppius 1909</xref>. Acta Societatis Scientiarum Fennicae 37: 30. <xref ref-type="bibr" rid="B30">Pennington 1921</xref>. Lista de los Hemipteros de la Républica Argentina. Segunda Parte: 26. <xref ref-type="bibr" rid="B17">Harris 1939</xref>. Notas del Museo de La Plata 26: 369. <xref ref-type="bibr" rid="B38">Ruffinelli and Pirán 1959</xref>. Boletín de la Facultad de Agronomía de Montevideo 51: 41. <xref ref-type="bibr" rid="B23">Kerzhner and Konstantinov 2008</xref>. Zoosystematica Rossica 17: 38. <xref ref-type="bibr" rid="B45">Volpi and Coscarón 2010</xref>. Zootaxa 2513: 62.</comment></tp:nomenclature-citation></tp:nomenclature-citation-list></tp:nomenclature><tp:treatment-sec sec-type="Material examined"><title>Material examined.</title><p>ARGENTINA: BUENOS AIRES: Prov. de Buenos Aires, J. Bosq. 1 ♀ (MLP); Ciudad de Buenos Aires <named-content xmlns:xlink="http://www.w3.org/1999/xlink" content-type="dwc:verbatimCoordinates" xlink:type="simple">34°36'30.30"S, 58°22'23.38"W</named-content>, 25–XII–1918 Bosq. col., 1 ♀ (MLP); Ciudad de Buenos Aires, 9–III–1914, 1 ♀ (MLP); Caballito <named-content xmlns:xlink="http://www.w3.org/1999/xlink" content-type="dwc:verbatimCoordinates" xlink:type="simple">34°37'0.00"S, 58°27'0.00"W</named-content>, I–1928 Bosq. col., 1 ♀ (MLP); Chacabuco <named-content xmlns:xlink="http://www.w3.org/1999/xlink" content-type="dwc:verbatimCoordinates" xlink:type="simple">34°38'9.36"S, 60°27'54.44"W</named-content>, F. Lynch col., Harris det. 1 ♀ (MLP). CHACO: Km 42, 18–V–1936 P. Denier det., 1 ♀ (MLP); Resistencia <named-content xmlns:xlink="http://www.w3.org/1999/xlink" content-type="dwc:verbatimCoordinates" xlink:type="simple">27°27'5.96"S, 58°59'10.51"W</named-content>, 21–I–1939 Harris det. 1 ♀ (MLP). SANTIAGO DEL ESTERO: Río Salado, Wagner col., 1 ♀ (MLP). URUGUAY: Montevideo, Colón <named-content xmlns:xlink="http://www.w3.org/1999/xlink" content-type="dwc:verbatimCoordinates" xlink:type="simple">34°48'8.30"S, 56°13'26.90"W</named-content>, 12–I–1929 A. Montora col., Harris det., 1 ♀ (MLP).</p></tp:treatment-sec><tp:treatment-sec sec-type="Distribution"><title>Distribution in Argentina.</title><p>Buenos Aires: Caballito, Ciudad de Buenos Aires, Chacabuco, Ciudad de Bs. As., San Fernando, Tandil; Chaco: Resistencia; Chubut: Rio Turbio, El Maiten, Pedregos Epuyen; Córdoba: Alta Gracia Misiones; Río Negro: Ñorquinco, El Bolsón; Salta: Metan; San Luis; Santa Fé: Ciudad de Santa Fé.</p></tp:treatment-sec><tp:treatment-sec sec-type="Distribution"><title>Distribution outside Argentina.</title><p>Brazil: Goyas, São Paulo, Minas Gerais, Santa Catarina; Paraguay: Asunción, Horqueta; Uruguay: Colonia, Montevideo, Soriano.</p></tp:treatment-sec><tp:treatment-sec sec-type="Measurements"><title>Measurements.</title><p>Female (n = 5): Length 5.00–6.36 (mean = 5.96). Head: length 0.82–0.90 (mean = 0.85), width 0.82–0.91 (mean = 0.89); eye width 0.41–0.48 (mean = 0.45), interocular width 0.29–0.33 (mean = 0.30). Rostrum: ratio of segment lengths <!--PageBreak-->about 1: 1.96 : 2.28 : 1. Antenna: ratio of segment about 1: 0.57 : 2.48 : 2.27 : 2.21. Pronotum length 1.35–1.59 (mean = 1.47), width 1.69–1.88 (mean = 1.77). Hemelytra length 2.07–4.05 (mean = 3.47). Abdomen: length 2.17–2.66 (mean = 2.47), width 1.93– 2.18 (mean = 2.07). Legs: fore femora: length 1.24–1.35 (mean = 1.31), width 0.42–0.53 (mean = 0.47); middle femora: length 1.21–1.40 (mean = 1.33), width 0.27–0.33 (mean = 0.30); hind femora 1.78–1.83 (mean = 1.81), width 0.29–0.33 (mean = 0.31). Fore tibiae: length 1.03–1.25 (mean = 1.12), width 0.21–0.29 (mean = 0.27); middle tibiae: length 1.11–1.35 (mean = 1.24), width 0.14–0.19 (mean = 0.15); hind tibiae: length 1.87–2.12 (mean = 2.01), width 0.09–0.17 (mean = 0.13).</p><p><italic>Eggs</italic> (<xref ref-type="fig" rid="F1">Fig. 1g</xref>). Length 1.08–1.12 (mean = 1.10; n = 4), width 0.28–0.36 (mean = 0.31; n = 4). Microsculpture absent. Mature eggs were taken from dissected female oviducts.</p><fig id="F1" position="float" orientation="portrait"><label>Figure 1.</label><caption><p><italic><tp:taxon-name>Pagasa fuscipennis</tp:taxon-name></italic>: <bold>a</bold> dorsal view <bold>b</bold> lateral view <bold>c</bold> scutellum with trichobotrias; <bold>d–f</bold> male genitalia: <bold>d</bold> pygophore <bold>e</bold> paramere <bold>f</bold> aedeagus <bold>g</bold> eggs <bold>h–k</bold> female genitalia: <bold>h–i</bold> genital segment <bold>j</bold> first gonapophysis and gonocoxite 1 <bold>k</bold> second gonapophysis and gonocoxite 2. (fbe: external fibula; fbi: internal fibula, ga1 and ga2: gonapophysis 1 and 2; gm: gonangulum; gxp1 and 2: gonocoxites 1 and 2, pa: paramere, ptgIX: paratergite IX; sty: styloid; supl: supplementary; tri: trichobotria.). Figures <bold>a–c</bold> scale line 1mm; <bold>d–k</bold> scale line 0.2mm.</p></caption><graphic xmlns:xlink="http://www.w3.org/1999/xlink" xlink:href="ZooKeys-333-001-g001.jpg" position="float" orientation="portrait" xlink:type="simple"/></fig></tp:treatment-sec><tp:treatment-sec sec-type="New record"><title>New record.</title><p>Argentina: La Pampa, Santa Rosa: <named-content xmlns:xlink="http://www.w3.org/1999/xlink" content-type="dwc:verbatimCoordinates" xlink:type="simple">36°37'17.41"S, 64°17'5.91"W</named-content>, Cornelis col.</p><!--PageBreak--></tp:treatment-sec><tp:treatment-sec><!--Section generated to contain objects referenced in tp:taxon-treatment.--><fig id="F13" position="float" orientation="portrait"><label>Figure 13.</label><caption><p>Geographical distribution of species of <tp:taxon-name>Nabidae</tp:taxon-name> in Argentina: <bold>a</bold> <italic><tp:taxon-name>Pagasa</tp:taxon-name></italic> <bold>b</bold> <italic><tp:taxon-name>Metatropiphorus</tp:taxon-name></italic> <bold>c</bold> <italic><tp:taxon-name>Lasiomerus</tp:taxon-name></italic> <bold>d</bold> <italic><tp:taxon-name>Nabis</tp:taxon-name></italic>.</p></caption><graphic xmlns:xlink="http://www.w3.org/1999/xlink" xlink:href="ZooKeys-333-001-g013.jpg" position="float" orientation="portrait" xlink:type="simple"/></fig></tp:treatment-sec><ref-list><ref id="B2"><mixed-citation xmlns:xlink="http://www.w3.org/1999/xlink" xlink:type="simple"><person-group><name name-style="western"><surname>Berg</surname><given-names>C</given-names></name></person-group> (<year>1884</year>) <article-title>Addenda et emendata ad Hemiptera Argentina.</article-title><source>Anales de la Sociedad Científica Argentina </source><volume>2</volume>: <fpage>97</fpage>-<lpage>118</lpage>.</mixed-citation></ref><ref id="B36"><mixed-citation xmlns:xlink="http://www.w3.org/1999/xlink" xlink:type="simple"><person-group><name name-style="western"><surname>Reuter</surname><given-names>OM</given-names></name><name name-style="western"><surname>Poppius</surname><given-names>B</given-names></name></person-group> (<year>1909</year>) <article-title>Monographia Nabidarum orbis terrestris.</article-title><source>Acta Societatis Scientiarum Fennicae </source><volume>37</volume>: <fpage>1</fpage>-<lpage>62</lpage>.</mixed-citation></ref><ref id="B30"><mixed-citation xmlns:xlink="http://www.w3.org/1999/xlink" xlink:type="simple"><person-group><name name-style="western"><surname>Pennington</surname><given-names>MS</given-names></name></person-group> (<year>1920–1921</year>)<source> Lista de los Hemípteros Heterópteros de la República Argentina. Segunda Parte 17–28. Buenos Aires.</source></mixed-citation></ref><ref id="B17"><mixed-citation xmlns:xlink="http://www.w3.org/1999/xlink" xlink:type="simple"><person-group><name name-style="western"><surname>Harris</surname><given-names>HM</given-names></name></person-group> (<year>1939</year>) <article-title>Miscelanea sobre Nabidae Sudamericanos. Notas del Museo de La Plata. Tomo IV.</article-title><source>Zoologia </source><volume>26</volume>: <fpage>368</fpage>-<lpage>377</lpage>.</mixed-citation></ref><ref id="B38"><mixed-citation xmlns:xlink="http://www.w3.org/1999/xlink" xlink:type="simple"><person-group><name name-style="western"><surname>Ruffinelli</surname><given-names>A</given-names></name><name name-style="western"><surname>Pirán</surname><given-names>AA</given-names></name></person-group> (<year>1959</year>) <article-title>Hemípteros heterópteros del Uruguay.</article-title><source>Boletín de la Facultad de Agronomía de Montevideo </source><volume>51</volume>: <fpage>1</fpage>-<lpage>60</lpage>.</mixed-citation></ref><ref id="B23"><mixed-citation xmlns:xlink="http://www.w3.org/1999/xlink" xlink:type="simple"><person-group><name name-style="western"><surname>Kerzhner</surname><given-names>IM</given-names></name><name name-style="western"><surname>Konstantinov</surname><given-names>FV</given-names></name></person-group> (<year>2008</year>)<source> Species of the genus <italic>Pagasa</italic> from Central and South America (Heteroptera: Nabidae). Zoosystematica Rossica 17: 37–52. <ext-link ext-link-type="uri" xlink:href="http://entomology.bio.pu.ru/personal/konstantinov/Pagasa.pdf" xlink:type="simple">http://entomology.bio.pu.ru/personal/konstantinov/Pagasa.pdf</ext-link></source></mixed-citation></ref><ref id="B45"><mixed-citation xmlns:xlink="http://www.w3.org/1999/xlink" xlink:type="simple"><person-group><name name-style="western"><surname>Volpi</surname><given-names>LN</given-names></name><name name-style="western"><surname>Coscarón</surname><given-names>MC</given-names></name></person-group> (<year>2010</year>) <article-title>Catalog of Nabidae (Hemiptera: Heteroptera) for the Neotropical Region.</article-title><source>Zootaxa</source><volume>2513</volume>: <fpage>50</fpage>-<lpage>68</lpage>.</mixed-citation></ref></ref-list></tp:taxon-treatment>
