# Supplementary material for: The Nabidae (Insecta, Hemiptera, Heteroptera) of Argentina
Source: Zookeys. 2013 Sep 20;(333):1–30. doi: 10.3897/zookeys.333.5084 (PMC3800831; doi:10.3897/zookeys.333.5084)
Supplement: XML Treatment for Pagasa signatipennis [file zookeys.333.5084-treatment6.xml]

<!DOCTYPE tp:taxon-treatment
  PUBLIC "-//TaxonX//DTD Taxonomic Treatment Publishing DTD v0 20100105//EN" "tax-treatment-NSO.dtd">
<tp:taxon-treatment xmlns:tp="http://www.plazi.org/taxpub"><tp:treatment-meta><mixed-citation publication-type="journal"><person-group><name><surname>Cornelis</surname><given-names>Marcela</given-names></name><name><surname>Coscarón</surname><given-names>María C.</given-names></name></person-group><article-title>The Nabidae (Insecta, Hemiptera, Heteroptera) of Argentina</article-title><source>Zookeys</source><day>20</day><month>9</month><year>2013</year><volume>2013</volume><issue>333</issue><fpage>1</fpage><lpage>30</lpage><pub-id pub-id-type="doi">10.3897/zookeys.333.5084</pub-id></mixed-citation></tp:treatment-meta><tp:nomenclature><tp:taxon-name>
                            <tp:taxon-name-part taxon-name-part-type="genus">Pagasa</tp:taxon-name-part>
                            <tp:taxon-name-part taxon-name-part-type="species">signatipennis</tp:taxon-name-part>
                            <object-id xmlns:xlink="http://www.w3.org/1999/xlink" xlink:type="simple">http://species-id.net/wiki/Pagasa_signatipennis</object-id>
                        </tp:taxon-name><tp:taxon-authority>Reuter, 1909</tp:taxon-authority><tp:nomenclature-citation-list><tp:nomenclature-citation><tp:taxon-name>Pagasa signatipennis</tp:taxon-name><comment><xref ref-type="bibr" rid="B36">Reuter and Poppius 1909</xref>. Acta Societatis Scientiarum Fennicae 37: 26. <xref ref-type="bibr" rid="B17">Harris 1939</xref>. Notas del Museo de La Plata 26: 369. <xref ref-type="bibr" rid="B23">Kerzhner and Konstantinov 2008</xref>. Zoosystematica Rossica 17: 48. <xref ref-type="bibr" rid="B45">Volpi and Coscarón 2010</xref>. Zootaxa 2513: 64.</comment></tp:nomenclature-citation></tp:nomenclature-citation-list></tp:nomenclature><tp:treatment-sec sec-type="Distribution"><title>Distribution in Argentina.</title><p>Formosa.</p></tp:treatment-sec><tp:treatment-sec sec-type="Distribution"><title>Distribution outside Argentina.</title><p>Bolivia: Rosario, Villa Vicencio; Brazil: Mato Grosso, Santarem; Colombia; Paraguay: Gran Chaco, Horqueta; Surinam: Kwatta, Wagenijen; Venezuela: Sarán de Aquae Apuae.</p></tp:treatment-sec><ref-list><ref id="B36"><mixed-citation xmlns:xlink="http://www.w3.org/1999/xlink" xlink:type="simple"><person-group><name name-style="western"><surname>Reuter</surname><given-names>OM</given-names></name><name name-style="western"><surname>Poppius</surname><given-names>B</given-names></name></person-group> (<year>1909</year>) <article-title>Monographia Nabidarum orbis terrestris.</article-title><source>Acta Societatis Scientiarum Fennicae </source><volume>37</volume>: <fpage>1</fpage>-<lpage>62</lpage>.</mixed-citation></ref><ref id="B17"><mixed-citation xmlns:xlink="http://www.w3.org/1999/xlink" xlink:type="simple"><person-group><name name-style="western"><surname>Harris</surname><given-names>HM</given-names></name></person-group> (<year>1939</year>) <article-title>Miscelanea sobre Nabidae Sudamericanos. Notas del Museo de La Plata. Tomo IV.</article-title><source>Zoologia </source><volume>26</volume>: <fpage>368</fpage>-<lpage>377</lpage>.</mixed-citation></ref><ref id="B23"><mixed-citation xmlns:xlink="http://www.w3.org/1999/xlink" xlink:type="simple"><person-group><name name-style="western"><surname>Kerzhner</surname><given-names>IM</given-names></name><name name-style="western"><surname>Konstantinov</surname><given-names>FV</given-names></name></person-group> (<year>2008</year>)<source> Species of the genus <italic>Pagasa</italic> from Central and South America (Heteroptera: Nabidae). Zoosystematica Rossica 17: 37–52. <ext-link ext-link-type="uri" xlink:href="http://entomology.bio.pu.ru/personal/konstantinov/Pagasa.pdf" xlink:type="simple">http://entomology.bio.pu.ru/personal/konstantinov/Pagasa.pdf</ext-link></source></mixed-citation></ref><ref id="B45"><mixed-citation xmlns:xlink="http://www.w3.org/1999/xlink" xlink:type="simple"><person-group><name name-style="western"><surname>Volpi</surname><given-names>LN</given-names></name><name name-style="western"><surname>Coscarón</surname><given-names>MC</given-names></name></person-group> (<year>2010</year>) <article-title>Catalog of Nabidae (Hemiptera: Heteroptera) for the Neotropical Region.</article-title><source>Zootaxa</source><volume>2513</volume>: <fpage>50</fpage>-<lpage>68</lpage>.</mixed-citation></ref></ref-list></tp:taxon-treatment>
