# Supplementary material for: The Nabidae (Insecta, Hemiptera, Heteroptera) of Argentina
Source: Zookeys. 2013 Sep 20;(333):1–30. doi: 10.3897/zookeys.333.5084 (PMC3800831; doi:10.3897/zookeys.333.5084)
Supplement: XML Treatment for Lasiomerus constrictus [file zookeys.333.5084-treatment10.xml]

<!DOCTYPE tp:taxon-treatment
  PUBLIC "-//TaxonX//DTD Taxonomic Treatment Publishing DTD v0 20100105//EN" "tax-treatment-NSO.dtd">
<tp:taxon-treatment xmlns:tp="http://www.plazi.org/taxpub"><tp:treatment-meta><mixed-citation publication-type="journal"><person-group><name><surname>Cornelis</surname><given-names>Marcela</given-names></name><name><surname>Coscarón</surname><given-names>María C.</given-names></name></person-group><article-title>The Nabidae (Insecta, Hemiptera, Heteroptera) of Argentina</article-title><source>Zookeys</source><day>20</day><month>9</month><year>2013</year><volume>2013</volume><issue>333</issue><fpage>1</fpage><lpage>30</lpage><pub-id pub-id-type="doi">10.3897/zookeys.333.5084</pub-id></mixed-citation></tp:treatment-meta><tp:nomenclature><tp:taxon-name>
                            <tp:taxon-name-part taxon-name-part-type="genus">Lasiomerus</tp:taxon-name-part>
                            <tp:taxon-name-part taxon-name-part-type="species">constrictus</tp:taxon-name-part>
                            <object-id xmlns:xlink="http://www.w3.org/1999/xlink" xlink:type="simple">http://species-id.net/wiki/Lasiomerus_constrictus</object-id>
                        </tp:taxon-name><tp:taxon-authority>(Champion, 1899)</tp:taxon-authority><xref ref-type="fig" rid="F2">Figs 2a</xref><xref ref-type="fig" rid="F3">, 3</xref><xref ref-type="fig" rid="F13">, 13c</xref><tp:nomenclature-citation-list><tp:nomenclature-citation><tp:taxon-name>Nabis (Hoplistoscelis) constrictus</tp:taxon-name><comment><xref ref-type="bibr" rid="B6">Champion 1899</xref>. Biologia Centrali-Americana 2: 303.</comment></tp:nomenclature-citation><tp:nomenclature-citation><tp:taxon-name>Nabis constrictus</tp:taxon-name><comment><xref ref-type="bibr" rid="B5">Blatchley 1926</xref>. <tp:taxon-name>Heteroptera</tp:taxon-name> or True Bugs of Eastern North America, with especial reference to the faunas of Indiana and Florida: 596.</comment></tp:nomenclature-citation><tp:nomenclature-citation><tp:taxon-name>Nabis (Lasiomerus) constrictus</tp:taxon-name><comment><xref ref-type="bibr" rid="B14">Harris 1928</xref>. Entomologica Americana 9: 51.</comment></tp:nomenclature-citation><tp:nomenclature-citation><tp:taxon-name>Lasiomerus constrictus</tp:taxon-name><comment><xref ref-type="bibr" rid="B18">Henry and Lattin 1988</xref>. Catalog of the <tp:taxon-name>Heteroptera</tp:taxon-name>, or True Bugs, of Canada and the Continental United States, p 512. <xref ref-type="bibr" rid="B45">Volpi and Coscarón 2010</xref>. Zootaxa 2513: 57.</comment></tp:nomenclature-citation></tp:nomenclature-citation-list></tp:nomenclature><tp:treatment-sec sec-type="Material examined"><title>Material examined.</title><p>ARGENTINA: BUENOS AIRES: San Isidro <named-content xmlns:xlink="http://www.w3.org/1999/xlink" content-type="dwc:verbatimCoordinates" xlink:type="simple">34°28'14.98"S, 58°31'43.00"W</named-content>, 1 ♀ (NHRS).</p></tp:treatment-sec><tp:treatment-sec sec-type="Distribution"><title>Distribution in Argentina.</title><p>Buenos Aires: San Isidro.</p></tp:treatment-sec><tp:treatment-sec sec-type="Distribution"><title>Distribution outside Argentina.</title><p>Guatemala; Honduras; México: Atoyac, Teapa; Panama: Volcan de Chiriqui. México to Panama.</p><!--PageBreak--></tp:treatment-sec><tp:treatment-sec sec-type="Measurements"><title>Measurements.</title><p>Female (n = 1): Length 6.88. Head: length 0.83, width 0.67; eye width 0.31, interocular width 0.26. Rostrum: ratio of segment lengths about 1: 3.86 : 3.47 : 2.08. Antenna: ratio of segment about 1: 1.56 : 1.56 :1.45. Pronotum length 1.19, width 1.40. Hemelytra length 4.68. Abdomen: length 3.12, width 1.76. Legs: fore femora: length 1.82, width 0.26; middle femora: length 1.71, width 0.20; hind <!--PageBreak-->femora 2.34, width 0.15. Fore tibiae: length 1.66, width 0.10; middle tibiae: length 1.71, width 0.10; hind tibiae: length 2.96, width 0.078.</p><fig id="F2" position="float" orientation="portrait"><label>Figure 2.</label><caption><p>Fore leg: <bold>a</bold> <italic><tp:taxon-name>Lasiomerus constrictus</tp:taxon-name></italic> <bold>b</bold> <italic><tp:taxon-name>Hoplistoscelis sordida</tp:taxon-name></italic> <bold>c</bold> <italic><tp:taxon-name>Nabis argentinus</tp:taxon-name></italic>. Scale line 0.05mm.</p></caption><graphic xmlns:xlink="http://www.w3.org/1999/xlink" xlink:href="ZooKeys-333-001-g002.jpg" position="float" orientation="portrait" xlink:type="simple"/></fig><fig id="F3" position="float" orientation="portrait"><label>Figure 3.</label><caption><p><italic><tp:taxon-name>Lasiomerus constrictus</tp:taxon-name></italic> dorsal view. Scale line 1mm.</p></caption><graphic xmlns:xlink="http://www.w3.org/1999/xlink" xlink:href="ZooKeys-333-001-g003.jpg" position="float" orientation="portrait" xlink:type="simple"/></fig></tp:treatment-sec><tp:treatment-sec sec-type="Description"><title>Description.</title><p>Body elongated and light brown. Head covered with abundant long white setae; area between eyes and antennae, and lateral anteocular region brown. Rostrum reaching middle coxae. Antennae long with setae, segment II with a distal band dark brown band; segments III and IV darker than I and II.</p></tp:treatment-sec><tp:treatment-sec sec-type="New records"><title>New records.</title><p>1 ♀: Argentina: Buenos Aires: San Isidro <named-content xmlns:xlink="http://www.w3.org/1999/xlink" content-type="dwc:verbatimCoordinates" xlink:type="simple">34°28'14.98"S, 58°31'43.00"W</named-content>, (NHRS).</p></tp:treatment-sec><tp:treatment-sec><!--Section generated to contain objects referenced in tp:taxon-treatment.--><fig id="F13" position="float" orientation="portrait"><label>Figure 13.</label><caption><p>Geographical distribution of species of <tp:taxon-name>Nabidae</tp:taxon-name> in Argentina: <bold>a</bold> <italic><tp:taxon-name>Pagasa</tp:taxon-name></italic> <bold>b</bold> <italic><tp:taxon-name>Metatropiphorus</tp:taxon-name></italic> <bold>c</bold> <italic><tp:taxon-name>Lasiomerus</tp:taxon-name></italic> <bold>d</bold> <italic><tp:taxon-name>Nabis</tp:taxon-name></italic>.</p></caption><graphic xmlns:xlink="http://www.w3.org/1999/xlink" xlink:href="ZooKeys-333-001-g013.jpg" position="float" orientation="portrait" xlink:type="simple"/></fig></tp:treatment-sec><ref-list><ref id="B6"><mixed-citation xmlns:xlink="http://www.w3.org/1999/xlink" xlink:type="simple"><person-group><name name-style="western"><surname>Champion</surname><given-names>GC</given-names></name></person-group> (<year>1897–1901</year>)<source> Insecta: Rhynchota (Hemiptera-Heteroptera), Volume II. In: Godman FD, Salvin O (Eds) Biologia Centrali-Americana, printed by Taylor and Francis, London, xvi + 1–416, 22 plates. [Nabidae: 1899: 297–304; 1900: 305–306]</source></mixed-citation></ref><ref id="B5"><mixed-citation xmlns:xlink="http://www.w3.org/1999/xlink" xlink:type="simple"><person-group><name name-style="western"><surname>Blatchley</surname><given-names>WS</given-names></name></person-group> (<year>1926</year>)<source> Heteroptera or True Bugs of Eastern North America, with Especial Reference to the Faunas of Indiana and Florida. Nature Publishing Company, Indianapolis. 1116 pp. <ext-link ext-link-type="uri" xlink:href="http://www.biodiversitylibrary.org/item/29937" xlink:type="simple">http://www.biodiversitylibrary.org/item/29937</ext-link></source></mixed-citation></ref><ref id="B14"><mixed-citation xmlns:xlink="http://www.w3.org/1999/xlink" xlink:type="simple"><person-group><name name-style="western"><surname>Harris</surname><given-names>HM</given-names></name></person-group> (<year>1928</year>) <article-title>A monographic study of the hemipterous family Nabidae as it occurs in North America.</article-title><source>Entomologica Americana </source><volume>9</volume>: <fpage>1</fpage>-<lpage>97</lpage>.</mixed-citation></ref><ref id="B18"><mixed-citation xmlns:xlink="http://www.w3.org/1999/xlink" xlink:type="simple"><person-group><name name-style="western"><surname>Henry</surname><given-names>TJ</given-names></name><name name-style="western"><surname>Lattin</surname><given-names>JD</given-names></name></person-group> (<year>1988</year>) <article-title>Family Nabidae Costa, 1853. The damsel bugs.</article-title> In: <person-group><name name-style="western"><surname>Henry</surname><given-names>TJ</given-names></name><name name-style="western"><surname>Froeschner</surname><given-names>RC</given-names></name></person-group> (<role>Eds</role>). <issue-title>Catalog of the Heteroptera, or True Bugs, of Canada and the Continental United States.</issue-title><source>E. J. Brill, Leiden and New York</source>: <fpage>508</fpage>-<lpage>520</lpage>.</mixed-citation></ref><ref id="B45"><mixed-citation xmlns:xlink="http://www.w3.org/1999/xlink" xlink:type="simple"><person-group><name name-style="western"><surname>Volpi</surname><given-names>LN</given-names></name><name name-style="western"><surname>Coscarón</surname><given-names>MC</given-names></name></person-group> (<year>2010</year>) <article-title>Catalog of Nabidae (Hemiptera: Heteroptera) for the Neotropical Region.</article-title><source>Zootaxa</source><volume>2513</volume>: <fpage>50</fpage>-<lpage>68</lpage>.</mixed-citation></ref></ref-list></tp:taxon-treatment>
