# Supplementary material for: The Nabidae (Insecta, Hemiptera, Heteroptera) of Argentina
Source: Zookeys. 2013 Sep 20;(333):1–30. doi: 10.3897/zookeys.333.5084 (PMC3800831; doi:10.3897/zookeys.333.5084)
Supplement: XML Treatment for Hoplistoscelis sordida [file zookeys.333.5084-treatment12.xml]

<!DOCTYPE tp:taxon-treatment
  PUBLIC "-//TaxonX//DTD Taxonomic Treatment Publishing DTD v0 20100105//EN" "tax-treatment-NSO.dtd">
<tp:taxon-treatment xmlns:tp="http://www.plazi.org/taxpub"><tp:treatment-meta><mixed-citation publication-type="journal"><person-group><name><surname>Cornelis</surname><given-names>Marcela</given-names></name><name><surname>Coscarón</surname><given-names>María C.</given-names></name></person-group><article-title>The Nabidae (Insecta, Hemiptera, Heteroptera) of Argentina</article-title><source>Zookeys</source><day>20</day><month>9</month><year>2013</year><volume>2013</volume><issue>333</issue><fpage>1</fpage><lpage>30</lpage><pub-id pub-id-type="doi">10.3897/zookeys.333.5084</pub-id></mixed-citation></tp:treatment-meta><tp:nomenclature><tp:taxon-name>
                            <tp:taxon-name-part taxon-name-part-type="genus">Hoplistoscelis</tp:taxon-name-part>
                            <tp:taxon-name-part taxon-name-part-type="species">sordida</tp:taxon-name-part>
                            <object-id xmlns:xlink="http://www.w3.org/1999/xlink" xlink:type="simple">http://species-id.net/wiki/Hoplistoscelis_sordida</object-id>
                        </tp:taxon-name><tp:taxon-authority>(Reuter, 1872)</tp:taxon-authority><xref ref-type="fig" rid="F2">Figs 2b</xref><xref ref-type="fig" rid="F4">, 4a–c</xref><tp:nomenclature-citation-list><tp:nomenclature-citation><tp:taxon-name>Nabis sordidus</tp:taxon-name><comment><xref ref-type="bibr" rid="B33">Reuter 1872</xref>. Öfversigt af Kongliga Svenska Vetenskaps-Akademiens Förhandlingar 29: 85. Holotype (NHRS). <xref ref-type="bibr" rid="B6">Champion 1899</xref>. Biologia Centrali-Americana 2: 303. <xref ref-type="bibr" rid="B15">Harris 1930</xref>. Annals of the Carnegie Museum 19: 241–248.</comment></tp:nomenclature-citation><tp:nomenclature-citation><tp:taxon-name>Hoplistoscelis sordida</tp:taxon-name><comment><xref ref-type="bibr" rid="B21">Kerzhner 1993</xref>. Zoosystematica Rossica 1: 39. <xref ref-type="bibr" rid="B45">Volpi and Coscarón 2010</xref>. Zootaxa 2513: 56.</comment></tp:nomenclature-citation><tp:nomenclature-citation><tp:taxon-name>Holotype</tp:taxon-name><comment>: <ext-link xmlns:xlink="http://www.w3.org/1999/xlink" ext-link-type="uri" xlink:href="http://www2.nrm.se/en/het_nrm/s/hoplistoscelis_sordidus.html" xlink:type="simple">http://www2.nrm.se/en/het_nrm/s/hoplistoscelis_sordidus.html</ext-link></comment></tp:nomenclature-citation></tp:nomenclature-citation-list></tp:nomenclature><tp:treatment-sec sec-type="Material examined"><title>Material examined.</title><p>USA: Iowa: Ames <named-content xmlns:xlink="http://www.w3.org/1999/xlink" content-type="dwc:verbatimCoordinates" xlink:type="simple">42°1'38"N, 93°37'54"W</named-content>, 12–X–1926 H. M. Harris col., Harris det. 1 ♀ (MLP); Davenport <named-content xmlns:xlink="http://www.w3.org/1999/xlink" content-type="dwc:verbatimCoordinates" xlink:type="simple">41°33'15"N, 90°36'14"W</named-content>, 31–VIII–1927 H. G Johnston col., Harris det. 2 ♂♂ (MLP).</p></tp:treatment-sec><tp:treatment-sec sec-type="Distribution"><title>Distribution outside Argentina.</title><p>Brazil. Central and South America from the central part of México to Argentina. Costa Rica: Volcán de Iraza. Eastern North America. Guatemala: Vera Paz, Capetillo. México: Atoyac, Cuernavaca, Guerrero, Orizaba, San Marcos, Teapa, Vera Cruz. Panama: Volcán de Chiriqui. West Indies.</p></tp:treatment-sec><tp:treatment-sec sec-type="Observations"><title>Observations.</title><p>This species is not mapped because the exact place is not specified, according to <xref ref-type="bibr" rid="B21">Kerzhner (1993)</xref> “it occurs in Central and South America from central part of Mexico to Argentina”.</p></tp:treatment-sec><tp:treatment-sec sec-type="Measurements"><title>Measurements.</title><p>Male (n = 2): Length 6.24–6.60 (mean = 6.42). Head: length 0.90–1.01 (mean = 0.95), width 0.82; eye width 0.37, interocular width 0.30–0.33 (mean = 0.31). Rostrum: ratio of segment lengths about 1: 2.45 : 2.63 : 1.36. Antenna: ratio of segment about 1: 1.60: 1.38: 1.34. Pronotum length 1.30, width 1.45–1.60 (mean = 1.52). Hemelytra length 3.91–4.44 (mean = 4.17). Abdomen: length 3.00–3.18 (mean = 3.09), width 1.65– 1.93 (mean = 1.79). Legs: fore femora: length 1.84–<!--PageBreak-->1.88 (mean = 1.86), width 0.37); middle femora: length 1.70–1.76 (mean = 1.73), width 0.26; hind femora 2.00–2.25 (mean = 2.12), width 0.18–0.20 (mean = 0.19). Fore tibiae: length 1.54, width 0.11; middle tibiae: length 1.61–1.70 (mean = 1.65), width 0.075; hind tibiae: length 2.44–2.60 (mean = 2.52), width 0.075.</p><p><!--PageBreak-->Female(n = 1): Length 6.06. Head: length 0.82, width 0.86; eye width 0.41, interocular width 0.35. Rostrum: ratio of segment lengths about 1: 2 : 3.03 : 4.39. Antenna: ratio of segment about 1: 1.40 : 1.22 : 1.23. Pronotum length 1.27, width 1.20. Hemelytra length 1.12. Abdomen: length 2.70, width 2.25. Legs: fore femora: length 1.88, width 0.41; middle femora: length 1.76, width 0.26; hind femora 2.30, width 0.22. Fore tibiae: length 1.57, width 0.13; middle tibiae: length 1.70, width 0.11; hind tibiae missing.</p><fig id="F4" position="float" orientation="portrait"><label>Figure 4.</label><caption><p><italic><tp:taxon-name>Hoplistoscelis sordida</tp:taxon-name></italic> <bold>a–b</bold> dorsal view <bold>c</bold> lateral view. Scale line 1mm.</p></caption><graphic xmlns:xlink="http://www.w3.org/1999/xlink" xlink:href="ZooKeys-333-001-g004.jpg" position="float" orientation="portrait" xlink:type="simple"/></fig></tp:treatment-sec><tp:treatment-sec><!--Section generated to contain objects referenced in tp:taxon-treatment.--><fig id="F2" position="float" orientation="portrait"><label>Figure 2.</label><caption><p>Fore leg: <bold>a</bold> <italic><tp:taxon-name>Lasiomerus constrictus</tp:taxon-name></italic> <bold>b</bold> <italic><tp:taxon-name>Hoplistoscelis sordida</tp:taxon-name></italic> <bold>c</bold> <italic><tp:taxon-name>Nabis argentinus</tp:taxon-name></italic>. Scale line 0.05mm.</p></caption><graphic xmlns:xlink="http://www.w3.org/1999/xlink" xlink:href="ZooKeys-333-001-g002.jpg" position="float" orientation="portrait" xlink:type="simple"/></fig></tp:treatment-sec><ref-list><ref id="B33"><mixed-citation xmlns:xlink="http://www.w3.org/1999/xlink" xlink:type="simple"><person-group><name name-style="western"><surname>Reuter</surname><given-names>OM</given-names></name></person-group> (<year>1872</year>)<source> Nabidae novae et minus cognitae. Bidrag till Nabidernas Kännedom Af. Öfversigt Kongliga Svenska Vetenskaps-Akademiens Förhandlingar 29: 79–96, plate VIII.</source></mixed-citation></ref><ref id="B6"><mixed-citation xmlns:xlink="http://www.w3.org/1999/xlink" xlink:type="simple"><person-group><name name-style="western"><surname>Champion</surname><given-names>GC</given-names></name></person-group> (<year>1897–1901</year>)<source> Insecta: Rhynchota (Hemiptera-Heteroptera), Volume II. In: Godman FD, Salvin O (Eds) Biologia Centrali-Americana, printed by Taylor and Francis, London, xvi + 1–416, 22 plates. [Nabidae: 1899: 297–304; 1900: 305–306]</source></mixed-citation></ref><ref id="B15"><mixed-citation xmlns:xlink="http://www.w3.org/1999/xlink" xlink:type="simple"><person-group><name name-style="western"><surname>Harris</surname><given-names>HM</given-names></name></person-group> (<year>1930</year>) <article-title>Notes on some South American Nabidae. With descriptions of new species (Hemiptera).</article-title><source>Annals of the Carnegie Museum </source><volume>19</volume>: <fpage>241</fpage>-<lpage>248</lpage>.</mixed-citation></ref><ref id="B21"><mixed-citation xmlns:xlink="http://www.w3.org/1999/xlink" xlink:type="simple"><person-group><name name-style="western"><surname>Kerzhner</surname><given-names>IM</given-names></name></person-group> (<year>1993</year>) <article-title>New and little-known Nabidae from North America.</article-title><source>Zoosystematica Rossica </source><volume>1</volume>: <fpage>37</fpage>-<lpage>45</lpage>.</mixed-citation></ref><ref id="B45"><mixed-citation xmlns:xlink="http://www.w3.org/1999/xlink" xlink:type="simple"><person-group><name name-style="western"><surname>Volpi</surname><given-names>LN</given-names></name><name name-style="western"><surname>Coscarón</surname><given-names>MC</given-names></name></person-group> (<year>2010</year>) <article-title>Catalog of Nabidae (Hemiptera: Heteroptera) for the Neotropical Region.</article-title><source>Zootaxa</source><volume>2513</volume>: <fpage>50</fpage>-<lpage>68</lpage>.</mixed-citation></ref></ref-list></tp:taxon-treatment>
