# Supplementary material for: The Nabidae (Insecta, Hemiptera, Heteroptera) of Argentina
Source: Zookeys. 2013 Sep 20;(333):1–30. doi: 10.3897/zookeys.333.5084 (PMC3800831; doi:10.3897/zookeys.333.5084)
Supplement: XML Treatment for Nabis capsiformis [file zookeys.333.5084-treatment16.xml]

<!DOCTYPE tp:taxon-treatment
  PUBLIC "-//TaxonX//DTD Taxonomic Treatment Publishing DTD v0 20100105//EN" "tax-treatment-NSO.dtd">
<tp:taxon-treatment xmlns:tp="http://www.plazi.org/taxpub"><tp:treatment-meta><mixed-citation publication-type="journal"><person-group><name><surname>Cornelis</surname><given-names>Marcela</given-names></name><name><surname>Coscarón</surname><given-names>María C.</given-names></name></person-group><article-title>The Nabidae (Insecta, Hemiptera, Heteroptera) of Argentina</article-title><source>Zookeys</source><day>20</day><month>9</month><year>2013</year><volume>2013</volume><issue>333</issue><fpage>1</fpage><lpage>30</lpage><pub-id pub-id-type="doi">10.3897/zookeys.333.5084</pub-id></mixed-citation></tp:treatment-meta><tp:nomenclature><tp:taxon-name>
                            <tp:taxon-name-part taxon-name-part-type="genus">Nabis</tp:taxon-name-part>
                            <tp:taxon-name-part taxon-name-part-type="species">capsiformis</tp:taxon-name-part>
                            <object-id xmlns:xlink="http://www.w3.org/1999/xlink" xlink:type="simple">http://species-id.net/wiki/Nabis_capsiformis</object-id>
                        </tp:taxon-name><tp:taxon-authority>Germar, 1837</tp:taxon-authority><xref ref-type="fig" rid="F6">Figs 6a–j</xref><xref ref-type="fig" rid="F13">, 13d</xref><tp:nomenclature-citation-list><tp:nomenclature-citation><tp:taxon-name>Nabis capsiformis</tp:taxon-name><comment><xref ref-type="bibr" rid="B12">Germar 1837</xref>. Silbermann’s Revue Entomologique 5: 132. <xref ref-type="bibr" rid="B30">Pennington 1920–1921</xref>. Lista de los Hemípteros Heterópteros de la República Argentina. Segunda Parte: 26. <xref ref-type="bibr" rid="B15">Harris 1930</xref>. Annals of the Carnegie Museum Argentina 19: 246. <xref ref-type="bibr" rid="B17">Harris 1939</xref>. Notas del Museo de La Plata 26: 376. <xref ref-type="bibr" rid="B38">Ruffinelli and Pirán 1959</xref>. Boletín de la Facultad de Agronomía de Montevideo 5l: 40. <xref ref-type="bibr" rid="B32">Prado 2008</xref>. Boletín del Museo Nacional de Historia Natural Chile 57: 44. <xref ref-type="bibr" rid="B45">Volpi and Coscarón 2010</xref>. Zootaxa 2513: 60.</comment></tp:nomenclature-citation><tp:nomenclature-citation><tp:taxon-name>Nabis elongatus</tp:taxon-name><comment><xref ref-type="bibr" rid="B28">Meyer-Dür 1870</xref>. Mitteilungen der Schweizerischen Entomologischen Gesellschaft 3:178. Synonymized by <xref ref-type="bibr" rid="B35">Reuter 1908</xref>: 114.</comment></tp:nomenclature-citation><!--PageBreak--><tp:nomenclature-citation><tp:taxon-name>Nabis kinbergii</tp:taxon-name><comment><xref ref-type="bibr" rid="B33">Reuter 1872</xref>. Öfversigt af Kongliga Svenska Vetenskaps-Akademiens Forhandlingar 29: 90. Synonymized by <xref ref-type="bibr" rid="B35">Reuter 1908</xref>: 114.</comment></tp:nomenclature-citation><tp:nomenclature-citation><tp:taxon-name>Coriscus capsiformis</tp:taxon-name><comment><xref ref-type="bibr" rid="B43">Stål 1873</xref>. Kongliga Svenska Vetenskaps-Akademiens Handlingar 11: 113.</comment></tp:nomenclature-citation><tp:nomenclature-citation><tp:taxon-name>Coriscus elongatus</tp:taxon-name><comment><xref ref-type="bibr" rid="B43">Stål 1873</xref>. Kongliga Svenska Vetenskaps-Akademiens Handlingar 11: 114.</comment></tp:nomenclature-citation><tp:nomenclature-citation><tp:taxon-name>Coriscus kinbergii</tp:taxon-name><comment><xref ref-type="bibr" rid="B43">Stål 1873</xref>. Kongliga Svenska Vetenskaps-Akademiens Handlingar 11: 113.</comment></tp:nomenclature-citation><tp:nomenclature-citation><tp:taxon-name>Reduviolus capsiformis</tp:taxon-name><comment><xref ref-type="bibr" rid="B35">Reuter 1908</xref> Mémoires de la Société Entomologique de Belgique 15: 114.</comment></tp:nomenclature-citation></tp:nomenclature-citation-list></tp:nomenclature><tp:treatment-sec sec-type="Material examined"><title>Material examined.</title><p>BUENOS AIRES: Bs. As. 1 ♀ (MLP); J. Bosq col., 1 ♀ (MLP); 1776 Harris det., 1 ♂ (MLP); Alm. Brown <named-content xmlns:xlink="http://www.w3.org/1999/xlink" content-type="dwc:verbatimCoordinates" xlink:type="simple">34°50'24.22"S, 58°23'40.24"W</named-content>, 19–V–36 1 ♀ (MLP); Arrecifes <named-content xmlns:xlink="http://www.w3.org/1999/xlink" content-type="dwc:verbatimCoordinates" xlink:type="simple">34°3'49.96"S, 60°6'12.56"W</named-content>, 17–I–1939 Biraben-Scott leg. col., 1 ♀ (MLP); Ciudad de Buenos Aires <named-content xmlns:xlink="http://www.w3.org/1999/xlink" content-type="dwc:verbatimCoordinates" xlink:type="simple">34°36'30.30"S, 58°22'23.38"W</named-content>, XI–1918 1 ♀ (MLP), 12–II–1912 1 ♀ (MLP); José C. Paz <named-content xmlns:xlink="http://www.w3.org/1999/xlink" content-type="dwc:verbatimCoordinates" xlink:type="simple">34°30'54.38"S, 58°45'58.49"W</named-content>, XI–1958 1 ♀ (MLP), XII–1911 1 ♂ (MLP), 1940 J. A. Rosas Costa leg. col., 1 ♂, 2 ♀♀ (MLP); La Plata <named-content xmlns:xlink="http://www.w3.org/1999/xlink" content-type="dwc:verbatimCoordinates" xlink:type="simple">34°55'2.28"S, 57°57'0.47"W</named-content>, 1 ♀ (MLP), Harris det., 1 ♂, 1 ♀ (MLP); Luján <named-content xmlns:xlink="http://www.w3.org/1999/xlink" content-type="dwc:verbatimCoordinates" xlink:type="simple">34°33'56.63"S, 59°7'2.76"W</named-content>, 18–XII–58 2 ♂♂, 3 ♀♀ (MLP); Mar del Plata <named-content xmlns:xlink="http://www.w3.org/1999/xlink" content-type="dwc:verbatimCoordinates" xlink:type="simple">37°58'47.49"S, 57°35'23.26"W</named-content>, 5–XII–1938 Biraben-Scott leg. col., 1 ♂ (MLP); Punta de Indio <named-content xmlns:xlink="http://www.w3.org/1999/xlink" content-type="dwc:verbatimCoordinates" xlink:type="simple">35°16'27.66"S, 57°15'38.66"W</named-content>, 4–XII–1938 Biraben-Scott leg. col., 2 ♀♀ (MLP); Rincón de Noario 8–IX–1935, 1 ♀ (MLP); San Nicolas <named-content xmlns:xlink="http://www.w3.org/1999/xlink" content-type="dwc:verbatimCoordinates" xlink:type="simple">34°36'19.00"S, 58°22'33.00"W</named-content>, Biraben-Scott leg. col., 1 ♀ (MLP). CATAMARCA: Pomán <named-content xmlns:xlink="http://www.w3.org/1999/xlink" content-type="dwc:verbatimCoordinates" xlink:type="simple">28°23'47.29"S, 66°13'7.56"W</named-content>, 8–III–62 Torres-Ferreyra col., 1 ♀ (MLP). CORDOBA: Alta Gracia <named-content xmlns:xlink="http://www.w3.org/1999/xlink" content-type="dwc:verbatimCoordinates" xlink:type="simple">31°39'16.39"S, 64°25'50.17"W</named-content>, I–35 C. Bruch leg. col., 1 ♀ (MLP); Cabana <named-content xmlns:xlink="http://www.w3.org/1999/xlink" content-type="dwc:verbatimCoordinates" xlink:type="simple">31°13'0.01"S, 64°22'0.01"W</named-content>, 03–I–1926 Harris det., 1 ♀ (MLP), 10–XI–1942 Biraben col., 1 ♂ (MLP), Marull <named-content xmlns:xlink="http://www.w3.org/1999/xlink" content-type="dwc:verbatimCoordinates" xlink:type="simple">30°59'45.16"S, 62°49'37.61"W</named-content>, 22–I–1940 Biraben, 1 ♂ (MLP); San Antonio de Arredondo <named-content xmlns:xlink="http://www.w3.org/1999/xlink" content-type="dwc:verbatimCoordinates" xlink:type="simple">31°28'57.22"S, 64°31'25.50"W</named-content>, 14–II–1940 Biraben col., 1 ♂, 1 ♀ (MLP). CORRIENTES: Harris det., 1 specimen (without abdomen) (MLP); I–1921 De Carlo col., 1 ♂ (MLP); San Roque <named-content xmlns:xlink="http://www.w3.org/1999/xlink" content-type="dwc:verbatimCoordinates" xlink:type="simple">28°34'28.86"S, 58°42'32.85"W</named-content>, II–1920 1 ♂, 2 ♀♀ (MLP). JUJUY: Pampa Blanca <named-content xmlns:xlink="http://www.w3.org/1999/xlink" content-type="dwc:verbatimCoordinates" xlink:type="simple">24°31'58.57"S, 65°4'24.57"W</named-content>, 13–III–1939 Biraben-Scott leg. col., 1 ♂ (MLP). MISIONES: Loreto <named-content xmlns:xlink="http://www.w3.org/1999/xlink" content-type="dwc:verbatimCoordinates" xlink:type="simple">27°19'0.01"S, 55°31'59.98"W</named-content> A. A. Orgloblin col., 2 ♀♀ (MLP). SANTIAGO DEL ESTERO: Girardet <named-content xmlns:xlink="http://www.w3.org/1999/xlink" content-type="dwc:verbatimCoordinates" xlink:type="simple">27°37'0.02"S, 62°10'0.02"W</named-content>, 9–XII–1939 Biraben–Bezzi, 2 ♀♀ (MLP); Quimilí <named-content xmlns:xlink="http://www.w3.org/1999/xlink" content-type="dwc:verbatimCoordinates" xlink:type="simple">27°38'39.06"S, 62°24'56.03"W</named-content>, 9–XII–1939 Biraben–Bezzi col., 1 ♀ (MLP).</p></tp:treatment-sec><tp:treatment-sec sec-type="Distribution"><title>Distribution in Argentina.</title><p>Buenos Aires: Alm. Brown, Arrecifes, Ciudad de Buenos Aires, José C. Paz, La Plata, Luján, Mar del Plata, Punta de Indio, Rincón de Noario, San Nicolas; Catamarca: Pomán; Córdoba: Alta Gracia, Cabana, Marull, San Antonio de Arredondo; Corrientes: San Roque; Jujuy: Pampa Blanca; La Pampa: Winifreda; Misiones: Loreto, Río Bermejo, Salto; Salta (Río Bermejo); Santiago del Estero: Girardet, Quimilí.</p><!--PageBreak--></tp:treatment-sec><tp:treatment-sec sec-type="Distribution"><title>Distribution outside Argentina.</title><p>Brazil: Santaren, Corumbá, Rio de Janeiro; Chile: Arica, Continental Chile and Easter Island; Guyana; México; Peru: Lima; Uruguay: Montevideo.</p><p>According to <xref ref-type="bibr" rid="B22">Kerzhner (2007)</xref> this species is widely distributed in nearly all tropical and subtropical regions of the world, the Americas from the USA to Argentina.</p></tp:treatment-sec><tp:treatment-sec sec-type="Measurements"><title>Measurements.</title><p>Male(n = 5): Length 8.54–9.10 (mean = 8.74). Head: length 0.92–1.06 (mean = 1.00), width 0.71–0.72 (mean = 0.712); eye width 0.28–0.33 (mean = 0.31), interocular width 0.28–0.32 (mean = 0.30). Rostrum: ratio of segment lengths about 1: 2.59 : 2.73 : 1.38. Antenna: ratio of segment about 1: 1.75 : 1.76 : 1.07. Pronotum length 1.19–1.35 (mean = 1.25), width 1.27–1.42 (mean = 1.36). Hemelytra length 6.10–6.60 (mean = 6.38). Abdomen: length 3.05–3.76 (mean = 3.38), width 1.14–1.70 (mean = 1.45). Legs: fore femora: length 2.13–2.16 (mean = 2.14), width 0.31–0.36 (mean = 0.34); middle femora: length 1.87–1.98 (mean = 1.95), width 0.12–0.23 (mean = 0.16); hind femora 3.05–3.26 (mean = 3.13), width 0.12–0.15 (mean = 0.13). Fore tibiae: length 1.70–1.86 (mean = 1.79), width 0.10; <!--PageBreak-->middle tibiae: length 1.77–1.92 (mean = 1.84), width 0.05–0.07 (mean = 0.064); hind tibiae: length 3.48–3.76 (mean = 3.66), width 0.05–0.07 (mean = 0.064).</p><p>Female(n = 5): Length 7.77–9.87 (mean = 8.85). Head: length 0.98–1.13 (mean = 1.03), width 0.71–0.78 (mean = 0.73); eye width 0.31–0.35 (mean = 0.33), interocular width 0.28–0.32 (mean = 0.30). Rostrum: ratio of segment lengths about 1: 2.42 : 2.57 : 1.28. Antenna: ratio of segment about 1: 1.69 : 1.73 : 1.07. Pronotum length 1.27–1.42 (mean = 1.34), width 1.42–1.63 (mean = 1.51). Hemelytra length 5.53–7.17 (mean = 6.44). Abdomen: length 3.12–3.69 (mean = 3.46), width 1.04–1.56 (mean = 1.32). Legs: fore femora: length 2.08–2.27 (mean = 2.23), width 0.35–0.39 (mean = 0.37); middle femora: length 1.91–2.13 (mean = 2.03), width 0.20–0.28 (mean = 0.22); hind femora 3.12–3.33 (mean = 3.2), width 0.12–0.26 (mean = 0.19). Fore tibiae: length 1.82–1.91 (mean = 1.86), width 0.10–0.12 (mean = 0.104); middle tibiae: length 1.91–2.05 (mean = 1.97), width 0.07–0.12 (mean = 0.08); hind tibiae: length 3.74–3.97 (mean = 3.85), width 0.07.</p></tp:treatment-sec><tp:treatment-sec sec-type="Description"><title>Description.</title><p>General coloration light brown. Body elongated, covered with white setae over the surface. Head with whitish pilosity and sparse long setae, more abundant ventrally; brown area between eyes and antennae and post-ocular region laterally. Rostrum passing fore coxae, segment IV brown distally. Antennae long and slender with setae. Pronotum pilose with a brown stripe in the middle (in some specimens diffused); anterior lobe tinged with brown; posterior lobe with a suture and granulate. Scutellum brown in the centre and with two depressions, and the sides clear. In some specimens meso- and metasternum dark brown. Pro- meso- and metapleura and abdomen ventral sides with a brown stripe. Abdomen with abundant sparse setae, not uniformly pigmented, connexivum without spots. Legs long and slender, with long white setae.</p><fig id="F6" position="float" orientation="portrait"><label>Figure 6.</label><caption><p><italic><tp:taxon-name>Nabis capsiformis</tp:taxon-name></italic> <bold>a–b</bold> dorsal view <bold>c</bold> lateral view; <bold>d–f</bold> male genitalia: <bold>d</bold> pygophore <bold>e</bold> paramere <bold>f</bold> aedeagus <bold>g–j</bold> female genitalia: <bold>g–h</bold> genital segment <bold>i</bold> first gonapophysis and gonocoxite 1 <bold>j</bold> second gonapophysis and gonocoxite 2. (apb: articulatory apparatus; ds: ductus seminis; en: endosoma; fa: anterior fibula; fbe: external fibula; ga1 and ga2: gonapophysis 1 and 2; gm: gonangulum; gx1 and 2: gonocoxites 1 and 2, pa: paramere, ptgIX: paratergite IX ; sty: styloid; v: vagina). Figures <bold>a–c</bold> scale line 1mm; <bold>d–j</bold> scale line 0.2mm.</p></caption><graphic xmlns:xlink="http://www.w3.org/1999/xlink" xlink:href="ZooKeys-333-001-g006.jpg" position="float" orientation="portrait" xlink:type="simple"/></fig></tp:treatment-sec><tp:treatment-sec sec-type="Biology"><title>Biology.</title><p><xref ref-type="bibr" rid="B29">Ojeda-Peña (1971)</xref> and <xref ref-type="bibr" rid="B7">Cornelis et al. (2012)</xref> described the nymphs, eggs, and biology. The last authors collected the material using a sweeping net in <italic><tp:taxon-name>Medicago sativa</tp:taxon-name></italic> L. (<tp:taxon-name>Fabaceae</tp:taxon-name>).</p></tp:treatment-sec><tp:treatment-sec><!--Section generated to contain objects referenced in tp:taxon-treatment.--><fig id="F13" position="float" orientation="portrait"><label>Figure 13.</label><caption><p>Geographical distribution of species of <tp:taxon-name>Nabidae</tp:taxon-name> in Argentina: <bold>a</bold> <italic><tp:taxon-name>Pagasa</tp:taxon-name></italic> <bold>b</bold> <italic><tp:taxon-name>Metatropiphorus</tp:taxon-name></italic> <bold>c</bold> <italic><tp:taxon-name>Lasiomerus</tp:taxon-name></italic> <bold>d</bold> <italic><tp:taxon-name>Nabis</tp:taxon-name></italic>.</p></caption><graphic xmlns:xlink="http://www.w3.org/1999/xlink" xlink:href="ZooKeys-333-001-g013.jpg" position="float" orientation="portrait" xlink:type="simple"/></fig></tp:treatment-sec><ref-list><ref id="B12"><mixed-citation xmlns:xlink="http://www.w3.org/1999/xlink" xlink:type="simple"><person-group><name name-style="western"><surname>Germar</surname><given-names>EF</given-names></name></person-group> (<year>1837</year>) <article-title>Hemiptera Heteroptera Promontorii Bonae Spei, Nundum Descripta, Quae Collegit C. F. Drege.</article-title><source>Silbermann’s Revue Entomologique </source><volume>5</volume>: <fpage>121</fpage>-<lpage>192</lpage>.</mixed-citation></ref><ref id="B30"><mixed-citation xmlns:xlink="http://www.w3.org/1999/xlink" xlink:type="simple"><person-group><name name-style="western"><surname>Pennington</surname><given-names>MS</given-names></name></person-group> (<year>1920–1921</year>)<source> Lista de los Hemípteros Heterópteros de la República Argentina. Segunda Parte 17–28. Buenos Aires.</source></mixed-citation></ref><ref id="B15"><mixed-citation xmlns:xlink="http://www.w3.org/1999/xlink" xlink:type="simple"><person-group><name name-style="western"><surname>Harris</surname><given-names>HM</given-names></name></person-group> (<year>1930</year>) <article-title>Notes on some South American Nabidae. With descriptions of new species (Hemiptera).</article-title><source>Annals of the Carnegie Museum </source><volume>19</volume>: <fpage>241</fpage>-<lpage>248</lpage>.</mixed-citation></ref><ref id="B17"><mixed-citation xmlns:xlink="http://www.w3.org/1999/xlink" xlink:type="simple"><person-group><name name-style="western"><surname>Harris</surname><given-names>HM</given-names></name></person-group> (<year>1939</year>) <article-title>Miscelanea sobre Nabidae Sudamericanos. Notas del Museo de La Plata. Tomo IV.</article-title><source>Zoologia </source><volume>26</volume>: <fpage>368</fpage>-<lpage>377</lpage>.</mixed-citation></ref><ref id="B38"><mixed-citation xmlns:xlink="http://www.w3.org/1999/xlink" xlink:type="simple"><person-group><name name-style="western"><surname>Ruffinelli</surname><given-names>A</given-names></name><name name-style="western"><surname>Pirán</surname><given-names>AA</given-names></name></person-group> (<year>1959</year>) <article-title>Hemípteros heterópteros del Uruguay.</article-title><source>Boletín de la Facultad de Agronomía de Montevideo </source><volume>51</volume>: <fpage>1</fpage>-<lpage>60</lpage>.</mixed-citation></ref><ref id="B32"><mixed-citation xmlns:xlink="http://www.w3.org/1999/xlink" xlink:type="simple"><person-group><name name-style="western"><surname>Prado</surname><given-names>E</given-names></name></person-group> (<year>2008</year>) <article-title>Conocimiento actual de Hemiptera-Heteroptera de Chile con lista de especies.</article-title><source>Boletín del Museo Nacional de Historia Natural Chile </source><volume>57</volume>: <fpage>31</fpage>-<lpage>75</lpage>.</mixed-citation></ref><ref id="B45"><mixed-citation xmlns:xlink="http://www.w3.org/1999/xlink" xlink:type="simple"><person-group><name name-style="western"><surname>Volpi</surname><given-names>LN</given-names></name><name name-style="western"><surname>Coscarón</surname><given-names>MC</given-names></name></person-group> (<year>2010</year>) <article-title>Catalog of Nabidae (Hemiptera: Heteroptera) for the Neotropical Region.</article-title><source>Zootaxa</source><volume>2513</volume>: <fpage>50</fpage>-<lpage>68</lpage>.</mixed-citation></ref><ref id="B28"><mixed-citation xmlns:xlink="http://www.w3.org/1999/xlink" xlink:type="simple"><person-group><name name-style="western"><surname>Meyer-Dür</surname><given-names>LR</given-names></name></person-group> (<year>1870</year>) <article-title>Entomologishe Parallelen zwischen den Faunen von Central-Europa und der sudamerikanischen Provinz Buenos-Ayres.</article-title><source>Mitteilungen der Schweizerischen Entomologischen Gesellschaft </source><volume>3</volume>: <fpage>175</fpage>-<lpage>178</lpage>.</mixed-citation></ref><ref id="B35"><mixed-citation xmlns:xlink="http://www.w3.org/1999/xlink" xlink:type="simple"><person-group><name name-style="western"><surname>Reuter</surname><given-names>OM</given-names></name></person-group> (<year>1908</year>) <article-title>Bemerkungen über Nabiden nebst Beschreibung neuer Arten.</article-title><source>Mémoires de la Société Entomologique de Belgique </source><volume>15</volume>: <fpage>87</fpage>-<lpage>130</lpage>.</mixed-citation></ref><ref id="B33"><mixed-citation xmlns:xlink="http://www.w3.org/1999/xlink" xlink:type="simple"><person-group><name name-style="western"><surname>Reuter</surname><given-names>OM</given-names></name></person-group> (<year>1872</year>)<source> Nabidae novae et minus cognitae. Bidrag till Nabidernas Kännedom Af. Öfversigt Kongliga Svenska Vetenskaps-Akademiens Förhandlingar 29: 79–96, plate VIII.</source></mixed-citation></ref><ref id="B43"><mixed-citation xmlns:xlink="http://www.w3.org/1999/xlink" xlink:type="simple"><person-group><name name-style="western"><surname>Stål</surname><given-names>C</given-names></name></person-group> (<year>1873</year>) <article-title>Enumeratio Hemipterorum. Bidrag till en förteckning öfver aller hittills kända Hemiptera, jemte systematiska meddelanden. III.</article-title><source>Kongliga Svenska Vetenskaps-Akademiens Handlingar </source><volume>11</volume>: <fpage>1</fpage>-<lpage>163</lpage>.</mixed-citation></ref><ref id="B22"><mixed-citation xmlns:xlink="http://www.w3.org/1999/xlink" xlink:type="simple"><person-group><name name-style="western"><surname>Kerzhner</surname><given-names>IM</given-names></name></person-group> (<year>2007</year>)<source> Nabidae of the West Indies (Heteroptera). Zoosystematica Rossica 16: 225–234.</source></mixed-citation></ref><ref id="B29"><mixed-citation xmlns:xlink="http://www.w3.org/1999/xlink" xlink:type="simple"><person-group><name name-style="western"><surname>Ojeda-Peña</surname><given-names>D</given-names></name></person-group> (<year>1971</year>) <article-title>Biología y hábitos de <italic>Nabis capsiformis</italic> Germar (Hemip.: Nabidae).</article-title><source>Sociedad Entomológica de Perú</source><volume>14</volume>: <fpage>297</fpage>-<lpage>303</lpage>.</mixed-citation></ref><ref id="B7"><mixed-citation xmlns:xlink="http://www.w3.org/1999/xlink" xlink:type="simple"><person-group><name name-style="western"><surname>Cornelis</surname><given-names>M</given-names></name><name name-style="western"><surname>Quirán</surname><given-names>E</given-names></name><name name-style="western"><surname>Coscarón</surname><given-names>MC</given-names></name></person-group> (<year>2012</year>)<source> Description of some immature stages of <italic>Nabis (Tropiconabis) capsiformis</italic> (Hemiptera: Nabidae). Revista Mexicana de Biodiversidad83: 1009–1012.</source></mixed-citation></ref></ref-list></tp:taxon-treatment>
