# Supplementary material for: The Nabidae (Insecta, Hemiptera, Heteroptera) of Argentina
Source: Zookeys. 2013 Sep 20;(333):1–30. doi: 10.3897/zookeys.333.5084 (PMC3800831; doi:10.3897/zookeys.333.5084)
Supplement: XML Treatment for Nabis roripes [file zookeys.333.5084-treatment18.xml]

<!DOCTYPE tp:taxon-treatment
  PUBLIC "-//TaxonX//DTD Taxonomic Treatment Publishing DTD v0 20100105//EN" "tax-treatment-NSO.dtd">
<tp:taxon-treatment xmlns:tp="http://www.plazi.org/taxpub"><tp:treatment-meta><mixed-citation publication-type="journal"><person-group><name><surname>Cornelis</surname><given-names>Marcela</given-names></name><name><surname>Coscarón</surname><given-names>María C.</given-names></name></person-group><article-title>The Nabidae (Insecta, Hemiptera, Heteroptera) of Argentina</article-title><source>Zookeys</source><day>20</day><month>9</month><year>2013</year><volume>2013</volume><issue>333</issue><fpage>1</fpage><lpage>30</lpage><pub-id pub-id-type="doi">10.3897/zookeys.333.5084</pub-id></mixed-citation></tp:treatment-meta><tp:nomenclature><tp:taxon-name>
                            <tp:taxon-name-part taxon-name-part-type="genus">Nabis</tp:taxon-name-part>
                            <tp:taxon-name-part taxon-name-part-type="species">roripes</tp:taxon-name-part>
                            <object-id xmlns:xlink="http://www.w3.org/1999/xlink" xlink:type="simple">http://species-id.net/wiki/Nabis_roripes</object-id>
                        </tp:taxon-name><tp:taxon-authority>Stål, 1860</tp:taxon-authority><tp:nomenclature-citation-list><tp:nomenclature-citation><tp:taxon-name>Nabis roripes</tp:taxon-name><comment><xref ref-type="bibr" rid="B41">Stål 1860</xref>. Kongliga Svenska Vetenskaps-Akademiens Handlingar 2: 70. Holotype (NHRS). <xref ref-type="bibr" rid="B34">Reuter 1890</xref>. Revue d´Entomologie 9: 297. <xref ref-type="bibr" rid="B35">Reuter 1908</xref>. Mémoires de la Société Entomologique de Belgique 15: 99–101. <xref ref-type="bibr" rid="B15">Harris 1930</xref>. Annals <!--PageBreak-->of the Carnegie Museum 19: 246. <xref ref-type="bibr" rid="B17">Harris 1939</xref>. Notas del Museo de La Plata 26: 376. <xref ref-type="bibr" rid="B45">Volpi and Coscarón 2010</xref>. Zootaxa 2513: 59.</comment></tp:nomenclature-citation></tp:nomenclature-citation-list></tp:nomenclature><tp:treatment-sec sec-type="Distribution"><title>Distribution in Argentina.</title><p><italic>Holotype</italic>: <ext-link xmlns:xlink="http://www.w3.org/1999/xlink" ext-link-type="uri" xlink:href="http://www2.nrm.se/en/het_nrm/r/nabis_roripes.html" xlink:type="simple">http://www2.nrm.se/en/het_nrm/r/nabis_roripes.html</ext-link></p><p>Misiones: Loreto.</p></tp:treatment-sec><tp:treatment-sec sec-type="Distribution"><title>Distribution outside Argentina.</title><p>Brazil: Chapada; Colombia: Pandi (Cundimarca); Peru: San Juan.</p></tp:treatment-sec><ref-list><ref id="B41"><mixed-citation xmlns:xlink="http://www.w3.org/1999/xlink" xlink:type="simple"><person-group><name name-style="western"><surname>Stål</surname><given-names>C</given-names></name></person-group> (<year>1860</year>) <article-title>Bidrag till Rio de Janeiro Traktens Hemiptera-fauna.</article-title><source>Kongliga Svenska Vetenskaps-Akademiens Handlingar </source><volume>2</volume>: <fpage>1</fpage>-<lpage>84</lpage>.</mixed-citation></ref><ref id="B34"><mixed-citation xmlns:xlink="http://www.w3.org/1999/xlink" xlink:type="simple"><person-group><name name-style="western"><surname>Reuter</surname><given-names>OM</given-names></name></person-group> (<year>1890</year>)<source> Ad cognitionem Nabidarum. Revue d´Entomologie 9: 289–309. <ext-link ext-link-type="uri" xlink:href="http://archive.org/details/revuedentomologi910189091soci" xlink:type="simple">http://archive.org/details/revuedentomologi910189091soci</ext-link></source></mixed-citation></ref><ref id="B35"><mixed-citation xmlns:xlink="http://www.w3.org/1999/xlink" xlink:type="simple"><person-group><name name-style="western"><surname>Reuter</surname><given-names>OM</given-names></name></person-group> (<year>1908</year>) <article-title>Bemerkungen über Nabiden nebst Beschreibung neuer Arten.</article-title><source>Mémoires de la Société Entomologique de Belgique </source><volume>15</volume>: <fpage>87</fpage>-<lpage>130</lpage>.</mixed-citation></ref><ref id="B15"><mixed-citation xmlns:xlink="http://www.w3.org/1999/xlink" xlink:type="simple"><person-group><name name-style="western"><surname>Harris</surname><given-names>HM</given-names></name></person-group> (<year>1930</year>) <article-title>Notes on some South American Nabidae. With descriptions of new species (Hemiptera).</article-title><source>Annals of the Carnegie Museum </source><volume>19</volume>: <fpage>241</fpage>-<lpage>248</lpage>.</mixed-citation></ref><ref id="B17"><mixed-citation xmlns:xlink="http://www.w3.org/1999/xlink" xlink:type="simple"><person-group><name name-style="western"><surname>Harris</surname><given-names>HM</given-names></name></person-group> (<year>1939</year>) <article-title>Miscelanea sobre Nabidae Sudamericanos. Notas del Museo de La Plata. Tomo IV.</article-title><source>Zoologia </source><volume>26</volume>: <fpage>368</fpage>-<lpage>377</lpage>.</mixed-citation></ref><ref id="B45"><mixed-citation xmlns:xlink="http://www.w3.org/1999/xlink" xlink:type="simple"><person-group><name name-style="western"><surname>Volpi</surname><given-names>LN</given-names></name><name name-style="western"><surname>Coscarón</surname><given-names>MC</given-names></name></person-group> (<year>2010</year>) <article-title>Catalog of Nabidae (Hemiptera: Heteroptera) for the Neotropical Region.</article-title><source>Zootaxa</source><volume>2513</volume>: <fpage>50</fpage>-<lpage>68</lpage>.</mixed-citation></ref></ref-list></tp:taxon-treatment>
