# Supplementary material for: The Nabidae (Insecta, Hemiptera, Heteroptera) of Argentina
Source: Zookeys. 2013 Sep 20;(333):1–30. doi: 10.3897/zookeys.333.5084 (PMC3800831; doi:10.3897/zookeys.333.5084)
Supplement: XML Treatment for Nabis paranensis [file zookeys.333.5084-treatment19.xml]

<!DOCTYPE tp:taxon-treatment
  PUBLIC "-//TaxonX//DTD Taxonomic Treatment Publishing DTD v0 20100105//EN" "tax-treatment-NSO.dtd">
<tp:taxon-treatment xmlns:tp="http://www.plazi.org/taxpub"><tp:treatment-meta><mixed-citation publication-type="journal"><person-group><name><surname>Cornelis</surname><given-names>Marcela</given-names></name><name><surname>Coscarón</surname><given-names>María C.</given-names></name></person-group><article-title>The Nabidae (Insecta, Hemiptera, Heteroptera) of Argentina</article-title><source>Zookeys</source><day>20</day><month>9</month><year>2013</year><volume>2013</volume><issue>333</issue><fpage>1</fpage><lpage>30</lpage><pub-id pub-id-type="doi">10.3897/zookeys.333.5084</pub-id></mixed-citation></tp:treatment-meta><tp:nomenclature><tp:taxon-name>
                            <tp:taxon-name-part taxon-name-part-type="genus">Nabis</tp:taxon-name-part>
                            <tp:taxon-name-part taxon-name-part-type="species">paranensis</tp:taxon-name-part>
                            <object-id xmlns:xlink="http://www.w3.org/1999/xlink" xlink:type="simple">http://species-id.net/wiki/Nabis_paranensis</object-id>
                        </tp:taxon-name><tp:taxon-authority>Harris, 1931</tp:taxon-authority><xref ref-type="fig" rid="F7">Figs 7a–i</xref><xref ref-type="fig" rid="F11">, 11a</xref><xref ref-type="fig" rid="F12">, 12a</xref><xref ref-type="fig" rid="F13">, 13d</xref><tp:nomenclature-citation-list><tp:nomenclature-citation><tp:taxon-name>Nabis paranensis</tp:taxon-name><comment><xref ref-type="bibr" rid="B16">Harris 1931</xref>. Annals of the Zoological Museum of Polonian 9: 182.  <xref ref-type="bibr" rid="B17">Harris 1939</xref>. Notas del Museo de La Plata 26: 374. <xref ref-type="bibr" rid="B45">Volpi and Coscarón 2010</xref>. Zootaxa 2513: 58.</comment></tp:nomenclature-citation></tp:nomenclature-citation-list></tp:nomenclature><tp:treatment-sec sec-type="Material examined"><title>Material examined.</title><p>BUENOS AIRES: 1 ♂ (MLP); José C. Paz <named-content xmlns:xlink="http://www.w3.org/1999/xlink" content-type="dwc:verbatimCoordinates" xlink:type="simple">34°30'54.38"S, 58°45'58.49"W</named-content>, 1940 J. A. Rosas Costa leg. Col., Harris det., 1 ♂ (MLP); La Plata <named-content xmlns:xlink="http://www.w3.org/1999/xlink" content-type="dwc:verbatimCoordinates" xlink:type="simple">34°55'2.28"S, 57°57'0.47"W</named-content> A. R. Bezzi leg. col., 1 ♀ (MLP); V. Ballester <named-content xmlns:xlink="http://www.w3.org/1999/xlink" content-type="dwc:verbatimCoordinates" xlink:type="simple">34°32'57.25"S, 58°33'31.75"W</named-content>, 12–VII–1938 1 ♂ (MLP); V. Devoto <named-content xmlns:xlink="http://www.w3.org/1999/xlink" content-type="dwc:verbatimCoordinates" xlink:type="simple">34°36'0.00"S, 58°30'60.00"W</named-content>, 05–III–1939 1 ♂ (MLP). JUJUY: Termas de Reyes <named-content xmlns:xlink="http://www.w3.org/1999/xlink" content-type="dwc:verbatimCoordinates" xlink:type="simple">24°10'16.60"S, 65°29'10.62"W</named-content>, 27–XII–1971 L. Herman col., Kerzhner det. 1985, 1 ♂ (AMNH); Yala <named-content xmlns:xlink="http://www.w3.org/1999/xlink" content-type="dwc:verbatimCoordinates" xlink:type="simple">24°7'10.77"S, 65°24'14.34"W</named-content>, 12–III–1939 Biraben-Scott leg. col., 1 ♂, 2 ♀♀ (MLP). LA PAMPA: E. Castex <named-content xmlns:xlink="http://www.w3.org/1999/xlink" content-type="dwc:verbatimCoordinates" xlink:type="simple">35°54'49.15"S, 64°17'19.94"W</named-content>, 31–I–1957 Torres-Ronderos col., 2 ♀♀ (MLP); Parque Luro <named-content xmlns:xlink="http://www.w3.org/1999/xlink" content-type="dwc:verbatimCoordinates" xlink:type="simple">36°57'34.32"S, 64°15'7.15"W</named-content>, 26–I–1957 Torres-Ronderos col., 1 ♀ (MLP). MISIONES: Delta Paraná Guazú 29–II–1919, Bosq col., 1 ♂ (MLP).</p></tp:treatment-sec><tp:treatment-sec sec-type="Distribution"><title>Distribution in Argentina.</title><p>Buenos Aires: José C. Paz, La Plata, V. Ballester, V. Devoto; Jujuy: Termas de Reyes, Yala; La Pampa: Eduardo Castex, Parque Luro; Misiones: Delta Paraná Guazú.</p><!--PageBreak--></tp:treatment-sec><tp:treatment-sec sec-type="Distribution"><title>Distribution outside Argentina.</title><p>Brazil: Parana (São Pedro de Mallet).</p></tp:treatment-sec><tp:treatment-sec sec-type="New record"><title>New record.</title><p>Argentina: La Pampa, Winifreda: <named-content xmlns:xlink="http://www.w3.org/1999/xlink" content-type="dwc:verbatimCoordinates" xlink:type="simple">36°18'45.30"S, 64°11'55.45"W</named-content>, Cornelis col.</p></tp:treatment-sec><tp:treatment-sec sec-type="Measurements"><title>Measurements.</title><p>Male(n = 5): Length 5.17–6.30 (mean = 5.53). Head: length 0.79–1.00 (mean = 0.89), width 0.79–0.85 (mean = 0.81); eye width 0.32–0.42 (mean = 0.35), interocular width 0.33–0.35 (mean = 0.33). Rostrum: ratio of segment lengths about 1: 2.28 : 1.97 : 1.11. Antenna: ratio of segment about 1: 1.59 : 1.32 : 1.09. Pronotum length 1.09–1.24 (mean = 1.14), width 1.12–1.40 (mean = 1.22). Hemelytra length 1.16–3.94 (mean = 1.91). Abdomen: length 2.21–3.50 (mean = 2.83), width 1.46–2.48 (mean = 1.71). Legs: fore femora: length 1.61–1.98 (mean = 1.74), width 0.35–0.41 (mean = 0.38); middle femora: length 1.42–1.63 (mean = 1.53), width 0.26–0.30 (mean = 0.27); hind femora 2.06–2.48 (mean = 2.22), width 0.14–0.18 (mean = 0.17). Fore tibiae: length 1.31–1.61 (mean = 1.41), width 0.10–0.11 (mean = 0.108); middle tibiae: length 1.35–1.65 (mean = 1.45), width 0.07–0.11 (mean = 0.08); hind tibiae: length 2.33–2.98 (mean = 2.57), width 0.07–010 (mean = 0.076).</p><p><!--PageBreak-->Female(n = 5): Length 5.45–5.89 (mean = 5.67). Head: length 0.75–1.00 (mean = 0.88), width 0.82–0.86 (mean = 0.84); eye width 0.35–0.39 (mean = 0.37), interocular width 0.33–0.37 (mean = 0.35). Rostrum: ratio of segment lengths about 1: 2.23 : 2.41 : 1.17. Antenna: ratio of segment about 1: 1.51 : 1.30 : 1.03. Pronotum length 1.12–1.24 (mean = 1.17), width 1.20–1.35 (mean = 1.28). Hemelytra length 1.50–2.10 (mean = 1.79). Abdomen: length 2.70–3.00 (mean = 2.84), width 1.69–1.95 (mean = 1.84). Legs: fore femora: length 1.61–2.06 (mean = 1.87), width 0.33–0.43 (mean = 0.39); middle femora: length 1.70–2.05 (mean = 1.84), width 0.22–0.26 (mean = 0.24); hind femora 1.80–2.63 (mean = 2.26), width 0.15–0.18 (mean = 0.17). Fore tibiae: length 1.27–1.61 (mean = 1.49), width 0.09–0.11 (mean = 0.10); middle tibiae: length 1.39–1.80 (mean = 1.60), width 0.07–0.11 (mean = 0.08); hind tibiae: length 2.63–3.15 (mean = 2.78), width 0.07.</p></tp:treatment-sec><tp:treatment-sec sec-type="Description"><title>Description.</title><p>Eyes prominent; antennae and legs longer than in the others species of the complex. Length of first antennal segment equal or slightly shorter than the distance between the eyes. Length of second antennal segment subequal to the width of the base of the pronotum. In brachypterous forms, hemelytra reaching to the fifth abdominal segment and membrane slightly surpassing the apex of the corium. Paramere distally shorter and more thickened than in <italic><tp:taxon-name>Nabis faminei</tp:taxon-name></italic> and <italic><tp:taxon-name>Nabis punctipennis</tp:taxon-name></italic>. Paramere with a thickening on the inner margin of the blade and a protuberance on the outer margin of the blade. Female genitalia with the styloid constricted basally and sharp distally.</p><fig id="F7" position="float" orientation="portrait"><label>Figure 7.</label><caption><p><italic><tp:taxon-name>Nabis paranensis</tp:taxon-name></italic> <bold>a–b</bold> dorsal view <bold>c</bold> lateral view <bold>d–f</bold> male genitalia: <bold>d</bold> pygophore <bold>e</bold> paramere <bold>f</bold> aedeagus <bold>g–i</bold> female genitalia: <bold>g</bold> genital segment <bold>h</bold> first gonapophysis and gonocoxite 1 <bold>i</bold> second gonapophysis and gonocoxite 2. (apb: articulatory apparatus; ds: ductus seminis; en: endosoma; fbe: external fibula; fbi: internal fibula; ga1 and ga2: gonapophysis 1 and 2; gm: gonangulum; gx1 and 2: gonocoxites 1 and 2, pa: paramere; sty: styloid). Figures <bold>a–c</bold> scale line 1mm; <bold>d–i</bold> scale line 0.2mm.</p></caption><graphic xmlns:xlink="http://www.w3.org/1999/xlink" xlink:href="ZooKeys-333-001-g007.jpg" position="float" orientation="portrait" xlink:type="simple"/></fig></tp:treatment-sec><tp:treatment-sec><!--Section generated to contain objects referenced in tp:taxon-treatment.--><fig id="F11" position="float" orientation="portrait"><label>Figure 11.</label><caption><p>Parameres: <bold>a</bold> <italic><tp:taxon-name>Nabis paranensis</tp:taxon-name></italic> <bold>b</bold> <italic><tp:taxon-name>Nabis argentinus</tp:taxon-name></italic> <bold>c</bold> <italic><tp:taxon-name>Nabis faminei</tp:taxon-name></italic> <bold>d</bold> <italic><tp:taxon-name>Nabis punctipennis</tp:taxon-name></italic>.</p></caption><graphic xmlns:xlink="http://www.w3.org/1999/xlink" xlink:href="ZooKeys-333-001-g011.jpg" position="float" orientation="portrait" xlink:type="simple"/></fig><fig id="F12" position="float" orientation="portrait"><label>Figure 12.</label><caption><p>Genital segments of female: <bold>a</bold> <italic><tp:taxon-name>Nabis paranensis</tp:taxon-name></italic> <bold>b</bold> <italic><tp:taxon-name>Nabis argentinus</tp:taxon-name></italic> <bold>c</bold> <italic><tp:taxon-name>Nabis faminei</tp:taxon-name></italic> <bold>d</bold> <italic><tp:taxon-name>Nabis punctipennis</tp:taxon-name></italic>.</p></caption><graphic xmlns:xlink="http://www.w3.org/1999/xlink" xlink:href="ZooKeys-333-001-g012.jpg" position="float" orientation="portrait" xlink:type="simple"/></fig><fig id="F13" position="float" orientation="portrait"><label>Figure 13.</label><caption><p>Geographical distribution of species of <tp:taxon-name>Nabidae</tp:taxon-name> in Argentina: <bold>a</bold> <italic><tp:taxon-name>Pagasa</tp:taxon-name></italic> <bold>b</bold> <italic><tp:taxon-name>Metatropiphorus</tp:taxon-name></italic> <bold>c</bold> <italic><tp:taxon-name>Lasiomerus</tp:taxon-name></italic> <bold>d</bold> <italic><tp:taxon-name>Nabis</tp:taxon-name></italic>.</p></caption><graphic xmlns:xlink="http://www.w3.org/1999/xlink" xlink:href="ZooKeys-333-001-g013.jpg" position="float" orientation="portrait" xlink:type="simple"/></fig></tp:treatment-sec><ref-list><ref id="B16"><mixed-citation xmlns:xlink="http://www.w3.org/1999/xlink" xlink:type="simple"><person-group><name name-style="western"><surname>Harris</surname><given-names>HM</given-names></name></person-group> (<year>1931</year>) <article-title>Nabidae from the state of Parami.</article-title><source>Annals of the Zoological Museum of Polonian</source><volume>9</volume>: <fpage>179</fpage>-<lpage>185</lpage>.</mixed-citation></ref><ref id="B17"><mixed-citation xmlns:xlink="http://www.w3.org/1999/xlink" xlink:type="simple"><person-group><name name-style="western"><surname>Harris</surname><given-names>HM</given-names></name></person-group> (<year>1939</year>) <article-title>Miscelanea sobre Nabidae Sudamericanos. Notas del Museo de La Plata. Tomo IV.</article-title><source>Zoologia </source><volume>26</volume>: <fpage>368</fpage>-<lpage>377</lpage>.</mixed-citation></ref><ref id="B45"><mixed-citation xmlns:xlink="http://www.w3.org/1999/xlink" xlink:type="simple"><person-group><name name-style="western"><surname>Volpi</surname><given-names>LN</given-names></name><name name-style="western"><surname>Coscarón</surname><given-names>MC</given-names></name></person-group> (<year>2010</year>) <article-title>Catalog of Nabidae (Hemiptera: Heteroptera) for the Neotropical Region.</article-title><source>Zootaxa</source><volume>2513</volume>: <fpage>50</fpage>-<lpage>68</lpage>.</mixed-citation></ref></ref-list></tp:taxon-treatment>
