# Supplementary material for: The Nabidae (Insecta, Hemiptera, Heteroptera) of Argentina
Source: Zookeys. 2013 Sep 20;(333):1–30. doi: 10.3897/zookeys.333.5084 (PMC3800831; doi:10.3897/zookeys.333.5084)
Supplement: XML Treatment for Nabis argentinus [file zookeys.333.5084-treatment20.xml]

<!DOCTYPE tp:taxon-treatment
  PUBLIC "-//TaxonX//DTD Taxonomic Treatment Publishing DTD v0 20100105//EN" "tax-treatment-NSO.dtd">
<tp:taxon-treatment xmlns:tp="http://www.plazi.org/taxpub"><tp:treatment-meta><mixed-citation publication-type="journal"><person-group><name><surname>Cornelis</surname><given-names>Marcela</given-names></name><name><surname>Coscarón</surname><given-names>María C.</given-names></name></person-group><article-title>The Nabidae (Insecta, Hemiptera, Heteroptera) of Argentina</article-title><source>Zookeys</source><day>20</day><month>9</month><year>2013</year><volume>2013</volume><issue>333</issue><fpage>1</fpage><lpage>30</lpage><pub-id pub-id-type="doi">10.3897/zookeys.333.5084</pub-id></mixed-citation></tp:treatment-meta><tp:nomenclature><tp:taxon-name>
                            <tp:taxon-name-part taxon-name-part-type="genus">Nabis</tp:taxon-name-part>
                            <tp:taxon-name-part taxon-name-part-type="species">argentinus</tp:taxon-name-part>
                            <object-id xmlns:xlink="http://www.w3.org/1999/xlink" xlink:type="simple">http://species-id.net/wiki/Nabis_argentinus</object-id>
                        </tp:taxon-name><tp:taxon-authority>Meyer-Dür, 1870</tp:taxon-authority><xref ref-type="fig" rid="F8">Figures 8a–i</xref><xref ref-type="fig" rid="F11">, 11b</xref><xref ref-type="fig" rid="F12">, 12b</xref><xref ref-type="fig" rid="F13">, 13d</xref><tp:nomenclature-citation-list><tp:nomenclature-citation><tp:taxon-name>Nabis argentinus</tp:taxon-name><comment><xref ref-type="bibr" rid="B28">Meyer-Dür 1870</xref>. Mitteilungen der Schweizerischen Entomologischen Gesellschaft 3: 177. <xref ref-type="bibr" rid="B17">Harris 1939</xref>. Notas del Museo de La Plata 26: 373. <xref ref-type="bibr" rid="B38">Ruffinelli and Pirán 1959</xref>. Boletín de la Facultad de Agronomía de Montevideo 5l: 40. <xref ref-type="bibr" rid="B45">Volpi and Coscarón 2010</xref>. Zootaxa 2513: 58.</comment></tp:nomenclature-citation><tp:nomenclature-citation><tp:taxon-name>Coriscus argentinus</tp:taxon-name><comment><xref ref-type="bibr" rid="B43">Stål 1873</xref>. Köngliga Svenska Vetenskaps-Akademiens Handlingar 11: 114.</comment></tp:nomenclature-citation><tp:nomenclature-citation><tp:taxon-name>Nabis punctipennis</tp:taxon-name><comment>:<xref ref-type="bibr" rid="B1">Berg 1879</xref>. Anales de la Sociedad Científica Argentina 9: 143. <xref ref-type="bibr" rid="B3">Berg 1892</xref>. Anales de la Sociedad Científica Argentina 34: 104. <xref ref-type="bibr" rid="B30">Pennington 1920</xref>. Lista de los Hemípteros Heterópteros de la República Argentina. Segunda Parte: 26.</comment></tp:nomenclature-citation></tp:nomenclature-citation-list></tp:nomenclature><tp:treatment-sec sec-type="Material examined"><title>Material examined.</title><p>BUENOS AIRES: 1852 Harris det., 1 ♀ (MLP), 15–I–1921 1 ♂ (MLP), XII–1938 Drake and Richardson col., Harris det., 1 ♂, 1 ♀ (MLP); Bahía Blanca <named-content xmlns:xlink="http://www.w3.org/1999/xlink" content-type="dwc:verbatimCoordinates" xlink:type="simple">38°42'42.04"S, 62°16'5.08"W</named-content>, III–1984 Mianzan col., 3 ♀♀ (MLP), 18–II–1977 S. Coscarón col., Kerzhner det. 1987, 3 ♂♂, 3 ♀♀ (AMNH); Baradero <named-content xmlns:xlink="http://www.w3.org/1999/xlink" content-type="dwc:verbatimCoordinates" xlink:type="simple">33°48'31.95"S, 59°30'16.86"W</named-content>, 1 ♂ (MLP), Harris det. 1 ♂ (MLP); Ciudad de Buenos Aires <named-content xmlns:xlink="http://www.w3.org/1999/xlink" content-type="dwc:verbatimCoordinates" xlink:type="simple">34°36'30.30"S, 58°22'23.38"W</named-content>, 24–XII–1918 Bosq col., 1 ♀ (MLP), 25–XII–1918 1 ♀ (MLP), 29–I–1919 Bosq col., 1 ♂ (MLP), 29–III–1919 Bosq col., 1 ♀ (MLP); <!--PageBreak-->Flores <named-content xmlns:xlink="http://www.w3.org/1999/xlink" content-type="dwc:verbatimCoordinates" xlink:type="simple">34°37'60.00"S, 58°28'0.00"W</named-content>, 7–III–1917 Bosq col., 1 ♀ (MLP); José C. Paz <named-content xmlns:xlink="http://www.w3.org/1999/xlink" content-type="dwc:verbatimCoordinates" xlink:type="simple">34°30'54.38"S, 58°45'58.49"W</named-content>, XII–1938 1 ♂ (MLP), 07–III–1939 1 ♀ (MLP), 21–I–1939 1 ♂ (MLP), 05–IX–1939, 1 ♀ (MLP), 1940 J. A. Rosas Costa leg. col.; La Colina <named-content xmlns:xlink="http://www.w3.org/1999/xlink" content-type="dwc:verbatimCoordinates" xlink:type="simple">37°21'41.73"S, 61°32'2.76"W</named-content>, 29–XI–1938 Carl J. Drake col., 3 ♂♂, 2 ♀♀ (MLP), 29–XI–1938 Carl J. Drake col., Harris det. 1 ♀ (MLP); La Madrid <named-content xmlns:xlink="http://www.w3.org/1999/xlink" content-type="dwc:verbatimCoordinates" xlink:type="simple">37°14'51.31"S, 61°15'38.11"W</named-content>, 19–XI–1938, 1 ♂ (MLP); La Plata <named-content xmlns:xlink="http://www.w3.org/1999/xlink" content-type="dwc:verbatimCoordinates" xlink:type="simple">34°55'2.28"S, 57°57'0.47"W</named-content>, 1935 J. A. Rosas Costa col., Harris det., 1 ♀ (MLP); Harris det., 1 ♂, 1 ♀ (MLP), A. R. Bezzi leg. col., 1 ♀ (MLP), 03–III–2003 P. M. Dellape col., 1 ♀ (MLP); Monte Hermoso <named-content xmlns:xlink="http://www.w3.org/1999/xlink" content-type="dwc:verbatimCoordinates" xlink:type="simple">38°58'58.01"S, 61°17'50.69"W</named-content>, 28–II–1957 Torres-Ronderos col., 1 ♀ (MLP); Pedro Luro <named-content xmlns:xlink="http://www.w3.org/1999/xlink" content-type="dwc:verbatimCoordinates" xlink:type="simple">39°30'5.86"S, 62°41'0.10"W</named-content>, 08–II–1941 Biraben col., 3 ♀♀ (MLP); Punta del Indio <named-content xmlns:xlink="http://www.w3.org/1999/xlink" content-type="dwc:verbatimCoordinates" xlink:type="simple">35°16'27.66"S, 57°15'38.66"W</named-content>, 4–XII–1938 Biraben-Scott leg. col., 1 ♂ (MLP); Tandil <named-content xmlns:xlink="http://www.w3.org/1999/xlink" content-type="dwc:verbatimCoordinates" xlink:type="simple">37°19'14.28"S, 59°7'44.78"W</named-content>, Harris det. 1 ♀ (MLP). CATAMARCA: Belén <named-content xmlns:xlink="http://www.w3.org/1999/xlink" content-type="dwc:verbatimCoordinates" xlink:type="simple">27°38'59.42"S, 67°1'59.09"W</named-content>, 02–III–1939 Biraben-Scott leg col. 2 ♀♀ (MLP). CÓRDOBA: Alta Gracia <named-content xmlns:xlink="http://www.w3.org/1999/xlink" content-type="dwc:verbatimCoordinates" xlink:type="simple">31°39'16.39"S, 64°25'50.17"W</named-content>, I–1935 C. Bruch leg. Col., Harris <!--PageBreak-->det., 1 ♀ (MLP); Bajo Grande <named-content xmlns:xlink="http://www.w3.org/1999/xlink" content-type="dwc:verbatimCoordinates" xlink:type="simple">31°37'0.02"S, 64°13'0.00"W</named-content>, 07–XII–1939 Biraben-Bezzi col., 1 ♀ (MLP); Cabana <named-content xmlns:xlink="http://www.w3.org/1999/xlink" content-type="dwc:verbatimCoordinates" xlink:type="simple">31°13'0.01"S, 64°22'0.01"W</named-content>, IX–1938 Biraben-Scott leg. col., 1 ♀ (MLP), 10–II–1942 Biraben col., 1 ♀ (MLP), 10–XI–1942 Biraben col., 1 ♂ (MLP); Copina <named-content xmlns:xlink="http://www.w3.org/1999/xlink" content-type="dwc:verbatimCoordinates" xlink:type="simple">31°34'23.82"S, 64°40'25.01"W</named-content>, 14–II–1940 Biraben col., 1 ♀ (MLP); La Puerta <named-content xmlns:xlink="http://www.w3.org/1999/xlink" content-type="dwc:verbatimCoordinates" xlink:type="simple">30°53'38.28"S, 63°15'7.24"W</named-content>, 23–I–1940 Biraben col., 1 ♀ (MLP); Mar Chiquita <named-content xmlns:xlink="http://www.w3.org/1999/xlink" content-type="dwc:verbatimCoordinates" xlink:type="simple">30°47'60.00"S, 62°52'59.99"W</named-content>, 22–I–1940 Biraben col., 1 ♀ (MLP); Marull <named-content xmlns:xlink="http://www.w3.org/1999/xlink" content-type="dwc:verbatimCoordinates" xlink:type="simple">30°59'45.16"S, 62°49'37.61"W</named-content>, 22–I–1940 Biraben col., 2 ♀♀ (MLP); San Antonio de Arredondo <named-content xmlns:xlink="http://www.w3.org/1999/xlink" content-type="dwc:verbatimCoordinates" xlink:type="simple">31°28'57.22"S, 64°31'25.50"W</named-content>, 14–II–1940 Biraben col., 2 ♀♀ (MLP); San Francisco <named-content xmlns:xlink="http://www.w3.org/1999/xlink" content-type="dwc:verbatimCoordinates" xlink:type="simple">31°25'30.00"S, 62°5'2.98"W</named-content>, 21–I–1940 Biraben col., 1 ♀ (MLP). CHACO: Nueva Pompeya <named-content xmlns:xlink="http://www.w3.org/1999/xlink" content-type="dwc:verbatimCoordinates" xlink:type="simple">24°55'53.10"S, 61°28'59.70"W</named-content>, Harris det., 1 ♀ (MLP). ENTRE RÍOS: Gualeguaychú <named-content xmlns:xlink="http://www.w3.org/1999/xlink" content-type="dwc:verbatimCoordinates" xlink:type="simple">33°0'54.06"S, 58°31'9.28"W</named-content>, 20–XII–1941 Biraben–Bezzi col. 1 ♂ (MLP). LA PAMPA: Eduardo Castex <named-content xmlns:xlink="http://www.w3.org/1999/xlink" content-type="dwc:verbatimCoordinates" xlink:type="simple">35°54'49.15"S, 64°17'19.94"W</named-content>, 31–I–1957 Torres-Ronderos col., 1 ♀ (MLP). MENDOZA: Luján <named-content xmlns:xlink="http://www.w3.org/1999/xlink" content-type="dwc:verbatimCoordinates" xlink:type="simple">33°2'1.96"S, 68°52'56.50"W</named-content>, 27–II–1940 Biraben col., 1 ♂ (MLP); Tupungato <named-content xmlns:xlink="http://www.w3.org/1999/xlink" content-type="dwc:verbatimCoordinates" xlink:type="simple">33°22'9.58"S, 69°8'43.59"W</named-content>, 27–II–1940 Biraben col., 1 ♀ (MLP). RÍO NEGRO: I–1951 1 ♀ (MLP); San Antonio Oeste <named-content xmlns:xlink="http://www.w3.org/1999/xlink" content-type="dwc:verbatimCoordinates" xlink:type="simple">40°43'49.84"S, 64°56'57.03"W</named-content>, 20–II–1915, 2 ♀♀ (MLP). SALTA: San Lorenzo <named-content xmlns:xlink="http://www.w3.org/1999/xlink" content-type="dwc:verbatimCoordinates" xlink:type="simple">24°43'46.97"S, 65°29'7.42"W</named-content>, 14–VII–1939 1 ♀ (MLP). SAN LUIS: Nogolí <named-content xmlns:xlink="http://www.w3.org/1999/xlink" content-type="dwc:verbatimCoordinates" xlink:type="simple">32°55'6.09"S, 66°19'30.79"W</named-content>, 21–II–1940 Biraben col., 1 ♂, 1 ♀ (MLP); Quines <named-content xmlns:xlink="http://www.w3.org/1999/xlink" content-type="dwc:verbatimCoordinates" xlink:type="simple">32°14'1.21"S, 65°48'8.50"W</named-content>, 18–II–1940 Biraben col., 1 ♀ (MLP); San Francisco <named-content xmlns:xlink="http://www.w3.org/1999/xlink" content-type="dwc:verbatimCoordinates" xlink:type="simple">33°16'51.13"S, 66°18'32.36"W</named-content>, 20–II–1940 Biraben col., 1 ♀ (MLP).</p></tp:treatment-sec><tp:treatment-sec sec-type="Distribution"><title>Distribution in Argentina.</title><p>Buenos Aires: Bahía Blanca, Baradero, Ciudad de Buenos Aires, Flores, José C. Paz, La Colina, La Madrid, La Plata, Monte Hermoso, Pedro Luro, Punta del Indio; Catamarca: Belén; Córdoba: Alta Gracia, Bajo Grande, Cabana, Copina, La Puerta, Mar Chiquita, Marull, San Antonio de Arredondo, San Francisco; Chaco: Nueva Pompeya; Entre Ríos: Gualeguaychú; La Pampa: Eduardo Castex; Mendoza: Luján, Tupungato; Río Negro: San Antonio Oeste; Salta: San Lorenzo; San Luis: Nogolí, Quines, San Francisco.</p></tp:treatment-sec><tp:treatment-sec sec-type="Distribution"><title>Distribution outside Argentina.</title><p>Uruguay: Artigas, Canelones, Colonia, Durazno, Maldonado, Montevideo, Paysandú.</p></tp:treatment-sec><tp:treatment-sec sec-type="New record"><title>New record.</title><p>Argentina: La Pampa, Winifreda: <named-content xmlns:xlink="http://www.w3.org/1999/xlink" content-type="dwc:verbatimCoordinates" xlink:type="simple">36°18'45.30"S, 64°11'55.45"W</named-content>, Cornelis col.</p></tp:treatment-sec><tp:treatment-sec sec-type="Measurements"><title>Measurements.</title><p>Male (n = 5): Length 5.32–6.81 (mean = 6.34). Head: length 0.78–0.99 (mean = 0.86), width 0.85–0.92 (mean = 0.86); eye width 0.38–0.42 (mean = 0.40), interocular width 0.38–0.42 (mean = 0.41). Rostrum: ratio of segment lengths about 1: 2.54 : 2.48 : 1.29. Antenna: ratio of segment about 1: 1.73 : 1.33 : 0.90. Pronotum length 1.06–1.27 (mean = 1.17), width 1.42–1.77 (mean = 1.57). Hemelytra length 2.48–4.68 (mean = 4.11). Abdomen: length 1.91–2.69 (mean = 2.28), width 1.42–1.77 (mean = 1.65). Legs: fore femora: length 1.70–1.77 (mean = 1.73), width 0.35–0.42 (mean = 0.37); middle femora: length 1.42–2.05 (mean = 1.67), width 0.28–0.32 (mean = 0.29); hind femora 2.27–2.34 (mean = 2.29), width 0.14–0.21 (mean = 0.18). Fore tibiae: length 1.42–1.49 (mean = 1.43), width 0.10–0.12 (mean = 0.105); middle tibiae: length 1.49–1.60 (mean = 1.52), width 0.07–0.10 (mean = 0.09); hind tibiae: length 2.55–2.84 (mean = 2.70), width 0.07–010 (mean = 0.08).</p><p><!--PageBreak-->Female(n = 5): Length 5.75–7.10 (mean = 6.57). Head: length 0.88–1.06 (mean = 0.98), width 0.74–0.92 (mean = 0.88); eye width 0.38–0.42 (mean = 0.41), interocular width 0.35–0.42 (mean = 0.39). Rostrum: ratio of segment lengths about 1: 2.67 : 2.58 : 1.35. Antenna: ratio of segment about 1: 1.82 : 1.41 : 0.91. Pronotum length 1.13–1.35 (mean = 1.25), width 1.13–1.84 (mean = 1.65). Hemelytra length 1.60–4.97 (mean = 4.25). Abdomen: length 2.69–3.05 (mean = 2.88), width 1.77–2.13 (mean = 1.88). Legs: fore femora: length 1.70–1.91 (mean = 1.80), width 0.35–0.42 (mean = 0.37); middle femora: length 1.60–1.77 (mean = 1.66), width 0.28–0.32 (mean = 0.29); hind femora 2.27–2.48 (mean = 2.40), width 0.15–0.21 (mean = 0.19). Fore tibiae: length 1.45–1.52 (mean = 1.48), width 0.10–0.14 (mean = 0.12); middle tibiae: length 1.55–1.63 (mean = 1.60), width 0.10; hind tibiae: length 2.84–3.05 (mean = 2.89), width 0.10.</p></tp:treatment-sec><tp:treatment-sec sec-type="Description"><title>Description.</title><p>Pronotum in macropterous form greatly expanded behind, a third wider than long; posterior lobe markedly arched upward. Pronotum in brachypterous form visibly wider than long, but strongly compressed on the sides between the anterior and posterior lobes. Hemelytra in macropterous forms surpassing apex of abdomen; in brachypterous forms, reaching to the base of sixth abdominal segment. Paramere with the distal area more thickened than in the other species of the complex; the blade wide, with a protuberance on the outer margin. Base of the paramere more constricted than in <italic><tp:taxon-name>Nabis paranensis</tp:taxon-name></italic>. Female genitalia with the styloid more thickened than in <italic><tp:taxon-name>Nabis paranensis</tp:taxon-name></italic>.</p><fig id="F8" position="float" orientation="portrait"><label>Figure 8.</label><caption><p><italic><tp:taxon-name>Nabis argentinus</tp:taxon-name></italic> <bold>a–b</bold> dorsal view <bold>c</bold> lateral view <bold>d–f</bold> male genitalia: <bold>d</bold> pygophore <bold>e</bold> paramere <bold>f</bold> aedeagus <bold>g–i</bold> female genitalia: <bold>g</bold> genital segment <bold>h</bold> first gonapophysis and gonocoxite 1 <bold>i</bold> second gonapophysis and gonocoxite 2. (apb: articulatory apparatus; ds: ductus seminis; en: endosoma; fbe: external fibula; fbi: internal fibula; ga1 and ga2: gonapophysis 1 and 2; gm: gonangulum; gx1 and 2: gonocoxites 1 and 2, pa: paramere; sty: styloid). Figures <bold>a–c</bold> scale line 1mm; <bold>d–i</bold> scale line 0.2mm.</p></caption><graphic xmlns:xlink="http://www.w3.org/1999/xlink" xlink:href="ZooKeys-333-001-g008.jpg" position="float" orientation="portrait" xlink:type="simple"/></fig></tp:treatment-sec><tp:treatment-sec><!--Section generated to contain objects referenced in tp:taxon-treatment.--><fig id="F11" position="float" orientation="portrait"><label>Figure 11.</label><caption><p>Parameres: <bold>a</bold> <italic><tp:taxon-name>Nabis paranensis</tp:taxon-name></italic> <bold>b</bold> <italic><tp:taxon-name>Nabis argentinus</tp:taxon-name></italic> <bold>c</bold> <italic><tp:taxon-name>Nabis faminei</tp:taxon-name></italic> <bold>d</bold> <italic><tp:taxon-name>Nabis punctipennis</tp:taxon-name></italic>.</p></caption><graphic xmlns:xlink="http://www.w3.org/1999/xlink" xlink:href="ZooKeys-333-001-g011.jpg" position="float" orientation="portrait" xlink:type="simple"/></fig><fig id="F12" position="float" orientation="portrait"><label>Figure 12.</label><caption><p>Genital segments of female: <bold>a</bold> <italic><tp:taxon-name>Nabis paranensis</tp:taxon-name></italic> <bold>b</bold> <italic><tp:taxon-name>Nabis argentinus</tp:taxon-name></italic> <bold>c</bold> <italic><tp:taxon-name>Nabis faminei</tp:taxon-name></italic> <bold>d</bold> <italic><tp:taxon-name>Nabis punctipennis</tp:taxon-name></italic>.</p></caption><graphic xmlns:xlink="http://www.w3.org/1999/xlink" xlink:href="ZooKeys-333-001-g012.jpg" position="float" orientation="portrait" xlink:type="simple"/></fig><fig id="F13" position="float" orientation="portrait"><label>Figure 13.</label><caption><p>Geographical distribution of species of <tp:taxon-name>Nabidae</tp:taxon-name> in Argentina: <bold>a</bold> <italic><tp:taxon-name>Pagasa</tp:taxon-name></italic> <bold>b</bold> <italic><tp:taxon-name>Metatropiphorus</tp:taxon-name></italic> <bold>c</bold> <italic><tp:taxon-name>Lasiomerus</tp:taxon-name></italic> <bold>d</bold> <italic><tp:taxon-name>Nabis</tp:taxon-name></italic>.</p></caption><graphic xmlns:xlink="http://www.w3.org/1999/xlink" xlink:href="ZooKeys-333-001-g013.jpg" position="float" orientation="portrait" xlink:type="simple"/></fig></tp:treatment-sec><ref-list><ref id="B28"><mixed-citation xmlns:xlink="http://www.w3.org/1999/xlink" xlink:type="simple"><person-group><name name-style="western"><surname>Meyer-Dür</surname><given-names>LR</given-names></name></person-group> (<year>1870</year>) <article-title>Entomologishe Parallelen zwischen den Faunen von Central-Europa und der sudamerikanischen Provinz Buenos-Ayres.</article-title><source>Mitteilungen der Schweizerischen Entomologischen Gesellschaft </source><volume>3</volume>: <fpage>175</fpage>-<lpage>178</lpage>.</mixed-citation></ref><ref id="B17"><mixed-citation xmlns:xlink="http://www.w3.org/1999/xlink" xlink:type="simple"><person-group><name name-style="western"><surname>Harris</surname><given-names>HM</given-names></name></person-group> (<year>1939</year>) <article-title>Miscelanea sobre Nabidae Sudamericanos. Notas del Museo de La Plata. Tomo IV.</article-title><source>Zoologia </source><volume>26</volume>: <fpage>368</fpage>-<lpage>377</lpage>.</mixed-citation></ref><ref id="B38"><mixed-citation xmlns:xlink="http://www.w3.org/1999/xlink" xlink:type="simple"><person-group><name name-style="western"><surname>Ruffinelli</surname><given-names>A</given-names></name><name name-style="western"><surname>Pirán</surname><given-names>AA</given-names></name></person-group> (<year>1959</year>) <article-title>Hemípteros heterópteros del Uruguay.</article-title><source>Boletín de la Facultad de Agronomía de Montevideo </source><volume>51</volume>: <fpage>1</fpage>-<lpage>60</lpage>.</mixed-citation></ref><ref id="B45"><mixed-citation xmlns:xlink="http://www.w3.org/1999/xlink" xlink:type="simple"><person-group><name name-style="western"><surname>Volpi</surname><given-names>LN</given-names></name><name name-style="western"><surname>Coscarón</surname><given-names>MC</given-names></name></person-group> (<year>2010</year>) <article-title>Catalog of Nabidae (Hemiptera: Heteroptera) for the Neotropical Region.</article-title><source>Zootaxa</source><volume>2513</volume>: <fpage>50</fpage>-<lpage>68</lpage>.</mixed-citation></ref><ref id="B43"><mixed-citation xmlns:xlink="http://www.w3.org/1999/xlink" xlink:type="simple"><person-group><name name-style="western"><surname>Stål</surname><given-names>C</given-names></name></person-group> (<year>1873</year>) <article-title>Enumeratio Hemipterorum. Bidrag till en förteckning öfver aller hittills kända Hemiptera, jemte systematiska meddelanden. III.</article-title><source>Kongliga Svenska Vetenskaps-Akademiens Handlingar </source><volume>11</volume>: <fpage>1</fpage>-<lpage>163</lpage>.</mixed-citation></ref><ref id="B1"><mixed-citation xmlns:xlink="http://www.w3.org/1999/xlink" xlink:type="simple"><person-group><name name-style="western"><surname>Berg</surname><given-names>C</given-names></name></person-group> (<year>1879</year>) <article-title>Hemiptera Argentina Enumeravit Specisque Novas.</article-title><source>Anales de la Sociedad Científica Argentina</source><fpage>9</fpage>–<lpage>316</lpage>.</mixed-citation></ref><ref id="B3"><mixed-citation xmlns:xlink="http://www.w3.org/1999/xlink" xlink:type="simple"><person-group><name name-style="western"><surname>Berg</surname><given-names>C</given-names></name></person-group> (<year>1892</year>) <article-title>Nova Hemiptera faunarum Argentinae et Uruguayensis.</article-title><source>Anales de la Sociedad Científica Argentina </source><volume>33</volume>: <fpage>151</fpage>-<lpage>155</lpage>.</mixed-citation></ref><ref id="B30"><mixed-citation xmlns:xlink="http://www.w3.org/1999/xlink" xlink:type="simple"><person-group><name name-style="western"><surname>Pennington</surname><given-names>MS</given-names></name></person-group> (<year>1920–1921</year>)<source> Lista de los Hemípteros Heterópteros de la República Argentina. Segunda Parte 17–28. Buenos Aires.</source></mixed-citation></ref></ref-list></tp:taxon-treatment>
