# Supplementary material for: The Nabidae (Insecta, Hemiptera, Heteroptera) of Argentina
Source: Zookeys. 2013 Sep 20;(333):1–30. doi: 10.3897/zookeys.333.5084 (PMC3800831; doi:10.3897/zookeys.333.5084)
Supplement: XML Treatment for Nabis faminei [file zookeys.333.5084-treatment21.xml]

<!DOCTYPE tp:taxon-treatment
  PUBLIC "-//TaxonX//DTD Taxonomic Treatment Publishing DTD v0 20100105//EN" "tax-treatment-NSO.dtd">
<tp:taxon-treatment xmlns:tp="http://www.plazi.org/taxpub"><tp:treatment-meta><mixed-citation publication-type="journal"><person-group><name><surname>Cornelis</surname><given-names>Marcela</given-names></name><name><surname>Coscarón</surname><given-names>María C.</given-names></name></person-group><article-title>The Nabidae (Insecta, Hemiptera, Heteroptera) of Argentina</article-title><source>Zookeys</source><day>20</day><month>9</month><year>2013</year><volume>2013</volume><issue>333</issue><fpage>1</fpage><lpage>30</lpage><pub-id pub-id-type="doi">10.3897/zookeys.333.5084</pub-id></mixed-citation></tp:treatment-meta><tp:nomenclature><tp:taxon-name>
                            <tp:taxon-name-part taxon-name-part-type="genus">Nabis</tp:taxon-name-part>
                            <tp:taxon-name-part taxon-name-part-type="species">faminei</tp:taxon-name-part>
                            <object-id xmlns:xlink="http://www.w3.org/1999/xlink" xlink:type="simple">http://species-id.net/wiki/Nabis_faminei</object-id>
                        </tp:taxon-name><tp:taxon-authority>Stål, 1859</tp:taxon-authority><xref ref-type="fig" rid="F9">Figs 9a–i</xref><xref ref-type="fig" rid="F11">, 11c</xref><xref ref-type="fig" rid="F12">, 12c</xref><xref ref-type="fig" rid="F13">, 13d</xref><tp:nomenclature-citation-list><tp:nomenclature-citation><tp:taxon-name>Nabis faminei</tp:taxon-name><comment><xref ref-type="bibr" rid="B40">Stål 1859</xref>. Kongliga Svenska Fregattens Eugenies Resa Omkring Jorden 4: 260. Lectotype (NHRS). <xref ref-type="bibr" rid="B33">Reuter 1872</xref>. Öfversigt af Kongliga Svenska Vetenskaps-Akademiens Forhandlingar 29: 92. <xref ref-type="bibr" rid="B1">Berg 1879</xref>. Anales de la Sociedad Científica Argentina: 145.     <xref ref-type="bibr" rid="B30">Pennington 1921</xref>. Lista de los Hemípteros de la República Argentina. Segunda parte: 26. <xref ref-type="bibr" rid="B17">Harris 1939</xref>. Notas del Museo de La Plata 26: 372. <xref ref-type="bibr" rid="B32">Prado 2008</xref>. Boletín del Museo Nacional de Historia Natural Chile 57: 44. <xref ref-type="bibr" rid="B45">Volpi and Coscarón 2010</xref>. Zootaxa 2513: 58.</comment></tp:nomenclature-citation><tp:nomenclature-citation><tp:taxon-name>Nabis punctipennis</tp:taxon-name><comment>: <xref ref-type="bibr" rid="B35">Reuter 1908</xref>. Mémoires de la Société Entomologique de Belgique 15: 122. <italic>Lectotype</italic>: <ext-link xmlns:xlink="http://www.w3.org/1999/xlink" ext-link-type="uri" xlink:href="http://www2.nrm.se/en/het_nrm/f/nabis_faminei.html" xlink:type="simple">http://www2.nrm.se/en/het_nrm/f/nabis_faminei.html</ext-link></comment></tp:nomenclature-citation></tp:nomenclature-citation-list></tp:nomenclature><tp:treatment-sec sec-type="Material examined"><title>Material examined</title><p>. BUENOS AIRES: La Plata <named-content xmlns:xlink="http://www.w3.org/1999/xlink" content-type="dwc:verbatimCoordinates" xlink:type="simple">34°55'2.28"S, 57°57'0.47"W</named-content> 1 ♀ (MLP). TIERRA DEL FUEGO: Harris det., 1 ♀ (MLP); Cabana Ruby 17–I–1988, 1 ♀ (MLP); Cabo Espíritu Santo <named-content xmlns:xlink="http://www.w3.org/1999/xlink" content-type="dwc:verbatimCoordinates" xlink:type="simple">52°39'32.29"S, 68°36'8.83"W</named-content>, 18–I–1988 4 ♂♂, 1 ♀ (MLP); Estancia La Indiana <named-content xmlns:xlink="http://www.w3.org/1999/xlink" content-type="dwc:verbatimCoordinates" xlink:type="simple">54°20'46.48"S, 67°25'44.27"W</named-content>, 17–I–1988 2 ♂♂, 1 ♀ (MLP); Lago Fagnano 17–I–1988 Leg. Molta and Lombardo col., 2 ♀♀ (MLP); Paso Garibaldi <named-content xmlns:xlink="http://www.w3.org/1999/xlink" content-type="dwc:verbatimCoordinates" xlink:type="simple">54°41'29.80"S, 67°51'0.99"W</named-content>, 17–I–1988 (MLP); Río Chico, Las Violetas <named-content xmlns:xlink="http://www.w3.org/1999/xlink" content-type="dwc:verbatimCoordinates" xlink:type="simple">54°47'55.02"S, 68°18'29.55"W</named-content>, 13–I–1988 2 ♀♀ (MLP).</p><!--PageBreak--></tp:treatment-sec><tp:treatment-sec sec-type="Distribution"><title>Distribution in Argentina.</title><p>Buenos Aires: La Plata; Patagonia, Tierra del Fuego: Cabana Ruby, Cabo Espíritu Santo, Estancia La Indiana, Lago Fagnano, Paso Garibaldi, Río Chico (Las Violetas).</p></tp:treatment-sec><tp:treatment-sec sec-type="Distribution"><title>Distribution outside Argentina.</title><p>Chile.</p></tp:treatment-sec><tp:treatment-sec sec-type="Measurements"><title>Measurements.</title><p>Male (n = 3): Length 4.92–5.84 (mean = 5.26). Head: length 0.82–0.93 (mean = 0.87), width 0.82–0.86 (mean = 0.83); eye width 0.36–0.37 (mean = 0.365), interocular width 0.37. Rostrum: ratio of segment lengths about 1: 2.26 : 0.59 : 0.62. Antenna: ratio of segment about 1: 1.64 (segments III and IV missing). Pronotum length 1.01–1.16 (mean = 1.08), width 1.16–1.46 (mean = 1.28). Hemelytra length 2.44–3.79 (mean = 2.91). Abdomen: length 2.17–2.66 (mean = 2.48), width 1.50– 1.67 (mean = 1.57). Legs: fore femora: length 1.36–1.39 (mean = 1.38), width 0.39–0.41 (mean = 0.396); middle femora: length 1.25–1.27 (mean = 1.265), width 0.30–0.33 (mean = 0.31); hind femora 1.78–1.87 (mean = 1.82), width 0.17–0.18 (mean = 0.175). Fore tibiae: length 1.09–1–15 (mean = 1.12), width 0.09–0.12 (mean = 0.10); middle tibiae: length 1.06–1.17 (mean = 1.13), width 0.075–0.09 (mean = 0.08); hind tibiae: length 2.03–2.14 (mean = 2.08), width 0.06–0.07 (mean = 0.065).</p><p><!--PageBreak-->Female(n = 3): Length 5.07–5.84 (mean = 5.39). Head: length 0.82–0.93 (mean = 0.88), width 0.78–0.86 (mean = 0.82); eye width 0.36–0.39 (mean = 0.37), interocular width 0.36–0.37 (mean = 0.365). Rostrum: ratio of segment lengths about 1: 2.19 : 2.43 : 1.19. Antenna: ratio of segment about 1: 1.47 : 1.41 : 1.15. Pronotum length 1.09–1.20 (mean = 1.13), width 1.27–1.42 (mean = 1.32). Hemelytra length 2.60–3.12 (mean = 2.84). Abdomen: length 2.42–2.59 (mean = 2.52), width 1.80–1.95 (mean = 1.86). Legs: fore femora: length 1.09–1.60 (mean = 1.35), width 0.36–0.42 (mean = 0.38); middle femora: length 1.21–1.51 (mean = 1.33), width 0.21–0.30 (mean = 0.26); hind femora 1.75–2.24 (mean = 1.94), width 0.18. Fore tibiae: length 1.18–1.33 (mean = 1.24), width 0.09–0.12 (mean = 0.11); middle tibiae: length 1.15–1.33 (mean = 1.23), width 0.09–0.10 (mean = 0.093); hind tibiae: length 2.12–2.39 (mean = 2.21), width 0.075–0.10 (mean = 0.088).</p></tp:treatment-sec><tp:treatment-sec sec-type="Description"><title>Description.</title><p>Similar to <italic><tp:taxon-name>Nabis punctipennis</tp:taxon-name></italic> but with the body more robust, the eyes larger, and the antennae and legs shorter. Length of antennal segment II hardly equal to the width of the head across eyes. Anterior lobe of pronotum arcuate, strongly raised above the collar. Hemelytra exposing part of the abdomen. Legs robust, anterior femora thickened. Paramere blade thin, with apex pointed. Female genitalia with thick androbust styloid.</p><fig id="F9" position="float" orientation="portrait"><label>Figure 9.</label><caption><p><italic><tp:taxon-name>Nabis faminei</tp:taxon-name></italic> <bold>a–b</bold> dorsal view <bold>a</bold> male <bold>b</bold> female <bold>c</bold> lateral view <bold>d–f</bold> male genitalia: <bold>d</bold> pygophore <bold>e</bold> paramere <bold>f</bold> aedeagus <bold>g–i</bold> female genitalia: <bold>g</bold> genital segment <bold>h</bold> first gonapophysis and gonocoxite 1 <bold>i</bold> second gonapophysis and gonocoxite 2. (apb: articulatory apparatus; ds: ductus seminis; en: endosoma; fbi: internal fibula; ga1 and ga2: gonapophysis 1 and 2; gm: gonangulum; gx1 and 2: gonocoxites 1 and 2, pa: paramere; sty: styloid; v: vagina). Figures <bold>a–c</bold> scale line 1mm; <bold>d–i</bold> scale line 0.2mm.</p></caption><graphic xmlns:xlink="http://www.w3.org/1999/xlink" xlink:href="ZooKeys-333-001-g009.jpg" position="float" orientation="portrait" xlink:type="simple"/></fig></tp:treatment-sec><tp:treatment-sec><!--Section generated to contain objects referenced in tp:taxon-treatment.--><fig id="F11" position="float" orientation="portrait"><label>Figure 11.</label><caption><p>Parameres: <bold>a</bold> <italic><tp:taxon-name>Nabis paranensis</tp:taxon-name></italic> <bold>b</bold> <italic><tp:taxon-name>Nabis argentinus</tp:taxon-name></italic> <bold>c</bold> <italic><tp:taxon-name>Nabis faminei</tp:taxon-name></italic> <bold>d</bold> <italic><tp:taxon-name>Nabis punctipennis</tp:taxon-name></italic>.</p></caption><graphic xmlns:xlink="http://www.w3.org/1999/xlink" xlink:href="ZooKeys-333-001-g011.jpg" position="float" orientation="portrait" xlink:type="simple"/></fig><fig id="F12" position="float" orientation="portrait"><label>Figure 12.</label><caption><p>Genital segments of female: <bold>a</bold> <italic><tp:taxon-name>Nabis paranensis</tp:taxon-name></italic> <bold>b</bold> <italic><tp:taxon-name>Nabis argentinus</tp:taxon-name></italic> <bold>c</bold> <italic><tp:taxon-name>Nabis faminei</tp:taxon-name></italic> <bold>d</bold> <italic><tp:taxon-name>Nabis punctipennis</tp:taxon-name></italic>.</p></caption><graphic xmlns:xlink="http://www.w3.org/1999/xlink" xlink:href="ZooKeys-333-001-g012.jpg" position="float" orientation="portrait" xlink:type="simple"/></fig><fig id="F13" position="float" orientation="portrait"><label>Figure 13.</label><caption><p>Geographical distribution of species of <tp:taxon-name>Nabidae</tp:taxon-name> in Argentina: <bold>a</bold> <italic><tp:taxon-name>Pagasa</tp:taxon-name></italic> <bold>b</bold> <italic><tp:taxon-name>Metatropiphorus</tp:taxon-name></italic> <bold>c</bold> <italic><tp:taxon-name>Lasiomerus</tp:taxon-name></italic> <bold>d</bold> <italic><tp:taxon-name>Nabis</tp:taxon-name></italic>.</p></caption><graphic xmlns:xlink="http://www.w3.org/1999/xlink" xlink:href="ZooKeys-333-001-g013.jpg" position="float" orientation="portrait" xlink:type="simple"/></fig></tp:treatment-sec><ref-list><ref id="B40"><mixed-citation xmlns:xlink="http://www.w3.org/1999/xlink" xlink:type="simple"><person-group><name name-style="western"><surname>Stål</surname><given-names>C</given-names></name></person-group> (<year>1859</year>)<source> Hemiptera: Species novas descripsit. Kongliga Svenska Fregattens Eugenies Resa Omkring Jorden, III (Zoologi, Insekter) 4: 219–298, plates 3–4.</source></mixed-citation></ref><ref id="B33"><mixed-citation xmlns:xlink="http://www.w3.org/1999/xlink" xlink:type="simple"><person-group><name name-style="western"><surname>Reuter</surname><given-names>OM</given-names></name></person-group> (<year>1872</year>)<source> Nabidae novae et minus cognitae. Bidrag till Nabidernas Kännedom Af. Öfversigt Kongliga Svenska Vetenskaps-Akademiens Förhandlingar 29: 79–96, plate VIII.</source></mixed-citation></ref><ref id="B1"><mixed-citation xmlns:xlink="http://www.w3.org/1999/xlink" xlink:type="simple"><person-group><name name-style="western"><surname>Berg</surname><given-names>C</given-names></name></person-group> (<year>1879</year>) <article-title>Hemiptera Argentina Enumeravit Specisque Novas.</article-title><source>Anales de la Sociedad Científica Argentina</source><fpage>9</fpage>–<lpage>316</lpage>.</mixed-citation></ref><ref id="B30"><mixed-citation xmlns:xlink="http://www.w3.org/1999/xlink" xlink:type="simple"><person-group><name name-style="western"><surname>Pennington</surname><given-names>MS</given-names></name></person-group> (<year>1920–1921</year>)<source> Lista de los Hemípteros Heterópteros de la República Argentina. Segunda Parte 17–28. Buenos Aires.</source></mixed-citation></ref><ref id="B17"><mixed-citation xmlns:xlink="http://www.w3.org/1999/xlink" xlink:type="simple"><person-group><name name-style="western"><surname>Harris</surname><given-names>HM</given-names></name></person-group> (<year>1939</year>) <article-title>Miscelanea sobre Nabidae Sudamericanos. Notas del Museo de La Plata. Tomo IV.</article-title><source>Zoologia </source><volume>26</volume>: <fpage>368</fpage>-<lpage>377</lpage>.</mixed-citation></ref><ref id="B32"><mixed-citation xmlns:xlink="http://www.w3.org/1999/xlink" xlink:type="simple"><person-group><name name-style="western"><surname>Prado</surname><given-names>E</given-names></name></person-group> (<year>2008</year>) <article-title>Conocimiento actual de Hemiptera-Heteroptera de Chile con lista de especies.</article-title><source>Boletín del Museo Nacional de Historia Natural Chile </source><volume>57</volume>: <fpage>31</fpage>-<lpage>75</lpage>.</mixed-citation></ref><ref id="B45"><mixed-citation xmlns:xlink="http://www.w3.org/1999/xlink" xlink:type="simple"><person-group><name name-style="western"><surname>Volpi</surname><given-names>LN</given-names></name><name name-style="western"><surname>Coscarón</surname><given-names>MC</given-names></name></person-group> (<year>2010</year>) <article-title>Catalog of Nabidae (Hemiptera: Heteroptera) for the Neotropical Region.</article-title><source>Zootaxa</source><volume>2513</volume>: <fpage>50</fpage>-<lpage>68</lpage>.</mixed-citation></ref><ref id="B35"><mixed-citation xmlns:xlink="http://www.w3.org/1999/xlink" xlink:type="simple"><person-group><name name-style="western"><surname>Reuter</surname><given-names>OM</given-names></name></person-group> (<year>1908</year>) <article-title>Bemerkungen über Nabiden nebst Beschreibung neuer Arten.</article-title><source>Mémoires de la Société Entomologique de Belgique </source><volume>15</volume>: <fpage>87</fpage>-<lpage>130</lpage>.</mixed-citation></ref></ref-list></tp:taxon-treatment>
