# Supplementary material for: The Nabidae (Insecta, Hemiptera, Heteroptera) of Argentina
Source: Zookeys. 2013 Sep 20;(333):1–30. doi: 10.3897/zookeys.333.5084 (PMC3800831; doi:10.3897/zookeys.333.5084)
Supplement: XML Treatment for Nabis punctipennis [file zookeys.333.5084-treatment22.xml]

<!DOCTYPE tp:taxon-treatment
  PUBLIC "-//TaxonX//DTD Taxonomic Treatment Publishing DTD v0 20100105//EN" "tax-treatment-NSO.dtd">
<tp:taxon-treatment xmlns:tp="http://www.plazi.org/taxpub"><tp:treatment-meta><mixed-citation publication-type="journal"><person-group><name><surname>Cornelis</surname><given-names>Marcela</given-names></name><name><surname>Coscarón</surname><given-names>María C.</given-names></name></person-group><article-title>The Nabidae (Insecta, Hemiptera, Heteroptera) of Argentina</article-title><source>Zookeys</source><day>20</day><month>9</month><year>2013</year><volume>2013</volume><issue>333</issue><fpage>1</fpage><lpage>30</lpage><pub-id pub-id-type="doi">10.3897/zookeys.333.5084</pub-id></mixed-citation></tp:treatment-meta><tp:nomenclature><tp:taxon-name>
                            <tp:taxon-name-part taxon-name-part-type="genus">Nabis</tp:taxon-name-part>
                            <tp:taxon-name-part taxon-name-part-type="species">punctipennis</tp:taxon-name-part>
                            <object-id xmlns:xlink="http://www.w3.org/1999/xlink" xlink:type="simple">http://species-id.net/wiki/Nabis_punctipennis</object-id>
                        </tp:taxon-name><tp:taxon-authority>Blanchard, 1852</tp:taxon-authority><xref ref-type="fig" rid="F10">Figs 10a–j</xref><xref ref-type="fig" rid="F11">, 11d</xref><xref ref-type="fig" rid="F12">, 12d</xref><xref ref-type="fig" rid="F13">, 13d</xref><tp:nomenclature-citation-list><tp:nomenclature-citation><tp:taxon-name>Nabis punctipennis</tp:taxon-name><comment><xref ref-type="bibr" rid="B4">Blanchard 1852</xref>. In: Gay C (Ed) Historia Física y Política de Chile 7: 161. <xref ref-type="bibr" rid="B39">Signoret 1863</xref>. Annales de la Société Entomologique de France 3: 577. <xref ref-type="bibr" rid="B33">Reuter 1872</xref>. Öfversigt af Kongliga Svenska Vetenskaps-Akademiens Forhandlingar29: 90. <xref ref-type="bibr" rid="B17">Harris 1939</xref>. Notas del Museo de La Plata 26: 370–371. <xref ref-type="bibr" rid="B32">Prado 2008</xref>. Boletín del Museo Nacional de Historia Natural Chile 57: 44. <xref ref-type="bibr" rid="B45">Volpi and Coscarón 2010</xref>. Zootaxa 2513: 59.</comment></tp:nomenclature-citation><tp:nomenclature-citation><tp:taxon-name>Nabis parvulus</tp:taxon-name><comment><xref ref-type="bibr" rid="B33">Reuter 1872</xref>. Öfversigt af Kongliga Svenska Vetenskaps-Akademiens Forhandlingar29: 90–91. Synonymized by <xref ref-type="bibr" rid="B35">Reuter 1908</xref>: 123.</comment></tp:nomenclature-citation><tp:nomenclature-citation><tp:taxon-name>Coriscus punctipennis</tp:taxon-name><comment><xref ref-type="bibr" rid="B43">Stål 1873</xref>. Kongliga Svenska Vetenskaps-Akademiens Handlingar 11: 114.</comment></tp:nomenclature-citation><tp:nomenclature-citation><tp:taxon-name>Reduviolus punctipennis</tp:taxon-name><comment><xref ref-type="bibr" rid="B35">Reuter 1908</xref>. Mémoires de la Société Entomologique de Belgique 15: 122 (in part).</comment></tp:nomenclature-citation></tp:nomenclature-citation-list></tp:nomenclature><tp:treatment-sec sec-type="Material examined"><title>Material examined.</title><p>CHUBUT: El Hoyo <named-content xmlns:xlink="http://www.w3.org/1999/xlink" content-type="dwc:verbatimCoordinates" xlink:type="simple">42°3'51.98"S, 71°31'11.29"W</named-content>, 21–I–1965 A Kovacs col., Kerzhner det., 1987 1 ♂, 1 ♀ (AMNH). MENDOZA: Jensen-Haarup det., 1 ♀ (MHND); Chacras de Coria <named-content xmlns:xlink="http://www.w3.org/1999/xlink" content-type="dwc:verbatimCoordinates" xlink:type="simple">32°58'51.27"S, 68°52'36.84"W</named-content> Jensen-Haarup, 1 ♀ (MHND). NEUQUÉN: Huechulaufquen <named-content xmlns:xlink="http://www.w3.org/1999/xlink" content-type="dwc:verbatimCoordinates" xlink:type="simple">39°46'4.95"S, 71°22'14.02"W</named-content>, 23–II–1942 M. Biraben col., 1 ♀ (MLP); Nahuel Huapi, Isla Victoria <named-content xmlns:xlink="http://www.w3.org/1999/xlink" content-type="dwc:verbatimCoordinates" xlink:type="simple">40°55'59.99"S, 71°33'0.04"W</named-content>, 1–XI–1969 Bosq col., 1 ♂ (MLP). RIO NEGRO: San Carlos de Bariloche <named-content xmlns:xlink="http://www.w3.org/1999/xlink" content-type="dwc:verbatimCoordinates" xlink:type="simple">41°8'57.44"S, 71°18'4.57"W</named-content>, 2–IV–1964 A Kovacs col., Kerzhner det., 1987 1 ♂, 1 ♀ (AMNH).</p><!--PageBreak--></tp:treatment-sec><tp:treatment-sec sec-type="Distribution"><title>Distribution in Argentina.</title><p>Chubut: El Hoyo; Mendoza: Chacras de Coria; Neuquén: Huechulaufquen, Nahuel Huapi: Isla Victoria; Río Negro: San Carlos de Bariloche.</p></tp:treatment-sec><tp:treatment-sec sec-type="Distribution"><title>Distribution outside Argentina.</title><p>Chile: Colina, Osorno, Puerto Varas. Continental Chile and Archipiélago Juan Fernández.</p></tp:treatment-sec><tp:treatment-sec sec-type="Measurements"><title>Measurements.</title><p>Male(n = 2): Length 5.26–6.24 (mean = 5.75). Head: length 0.86–0.88 (mean = 0.87), width 0.71–0.86 (mean = 0.78); eye width 0.33–0.39 (mean = 0.36), interocular width 0.37–0.39 (mean = 0.38). Rostrum: ratio of segment lengths about 1: 1.91 : 2.08 : 0.91. Antenna: ratio of segment about 1: 1.74: 1.44: 1.33. Pronotum length 1.16–1.23 (mean = 1.19), width 1.27–1.42 (mean = 1.34). Hemelytra length 2.63–4.11 (mean = 3.37). Abdomen: length 2.25–2.41 (mean = 2.33), width 1.27– 1.39 (mean = 1.33). Legs: fore femora: length 1.63–1.69 (mean = 1.66), width 0.35–0.37 (mean = 0.36); middle femora: length 1.46–1.49 (mean = 1.475), width 0.28–0.30 (mean = 0.29); hind femora 2.05–2.10 (mean = 2.07), width 0.14–0.15 (mean = 0.145). Fore tibiae: length 1.31–1–42 (mean = 1.36), width 0.10–0.11 (mean = 0.105); middle tibiae: length 1.35, width 0.09–0.10 (mean = 0.095); hind tibiae: length 2.36–2.48 (mean = 2.42), width 0.07–0.10 (mean = 0.085).</p><p><!--PageBreak-->Female(n = 5): Length 4.92–6.67 (mean = 6.06). Head: length 0.81–1.06 (mean = 0.91), width 0.78–0.92 (mean = 0.84); eye width 0.33–0.42 (mean = 0.37), interocular width 0.31–0.40 (mean = 0.35). Rostrum: ratio of segment lengths about 1: 2.30 : 2.33 : 1.24. Antenna: ratio of segment about 1: 1.61 : 1.33 : 1.15. Pronotum length 1.12–1.35 (mean = 1.24), width 1.20–1.77 (mean = 1.52). Hemelytra length 2.44–4.61 (mean = 3.68). Abdomen: length 2.48–3.26 (mean = 2.83), width 1.57–2.13 (mean = 1.78). Legs: fore femora: length 1.51–1.61 (mean = 1.56), width 0.39–0.42 (mean = 0.40); middle femora: length 0.45–1.68 (mean = 1.55), width 0.26–0.35 (mean = 0.30); hind femora 1.87–2.60 (mean = 2.21), width 0.15–0.21 (mean = 0.17). Fore tibiae: length 1.31–1.42 (mean = 1.35), width 0.07–0.11 (mean = 0.10); middle tibiae: length 1.27–1.60 (mean = 1.42), width 0.07–0.11 (mean = 0.09); hind tibiae: length 1.81–2.77 (mean = 2.40), width 0.07–0.10 (mean = 0.08).</p></tp:treatment-sec><tp:treatment-sec sec-type="Description"><title>Description.</title><p>Length of antennal segment II slightly longer than the width of the head across eyes. Hemelytra in macropterous form surpassing the apex of abdomen, in brachypterous form reaching eight segment. Paramere very similar to <italic><tp:taxon-name>Nabis faminei</tp:taxon-name></italic>, but with the blade slightly more widened and the base more constricted. Female genitalia with the styloid less thickened than in <italic><tp:taxon-name>Nabis faminei</tp:taxon-name></italic>.</p><fig id="F10" position="float" orientation="portrait"><label>Figure 10.</label><caption><p><italic><tp:taxon-name>Nabis punctipennis</tp:taxon-name></italic> <bold>a–b</bold> dorsal view <bold>c</bold> lateral view <bold>d–f</bold> male genitalia: <bold>d</bold> pygophore <bold>e</bold> paramere <bold>f</bold> aedeagus <bold>g–j</bold> female genitalia: <bold>g–h</bold> genital segment <bold>i</bold> first gonapophysis and gonocoxite 1 <bold>j</bold> second gonapophysis and gonocoxite 2. (apb: articulatory apparatus; ds: ductus seminis; en: endosoma; fa: anterior fibula; fbe: external fibula; ga1 and ga2: gonapophysis 1 and 2; gx1 and 2: gonocoxites 1 and 2, pa: paramere; sty: styloid; v: vagina). Figures <bold>a–c</bold> scale line 1mm; <bold>d–j</bold> scale line 0.2mm.</p></caption><graphic xmlns:xlink="http://www.w3.org/1999/xlink" xlink:href="ZooKeys-333-001-g010.jpg" position="float" orientation="portrait" xlink:type="simple"/></fig><fig id="F11" position="float" orientation="portrait"><label>Figure 11.</label><caption><p>Parameres: <bold>a</bold> <italic><tp:taxon-name>Nabis paranensis</tp:taxon-name></italic> <bold>b</bold> <italic><tp:taxon-name>Nabis argentinus</tp:taxon-name></italic> <bold>c</bold> <italic><tp:taxon-name>Nabis faminei</tp:taxon-name></italic> <bold>d</bold> <italic><tp:taxon-name>Nabis punctipennis</tp:taxon-name></italic>.</p></caption><graphic xmlns:xlink="http://www.w3.org/1999/xlink" xlink:href="ZooKeys-333-001-g011.jpg" position="float" orientation="portrait" xlink:type="simple"/></fig><fig id="F12" position="float" orientation="portrait"><label>Figure 12.</label><caption><p>Genital segments of female: <bold>a</bold> <italic><tp:taxon-name>Nabis paranensis</tp:taxon-name></italic> <bold>b</bold> <italic><tp:taxon-name>Nabis argentinus</tp:taxon-name></italic> <bold>c</bold> <italic><tp:taxon-name>Nabis faminei</tp:taxon-name></italic> <bold>d</bold> <italic><tp:taxon-name>Nabis punctipennis</tp:taxon-name></italic>.</p></caption><graphic xmlns:xlink="http://www.w3.org/1999/xlink" xlink:href="ZooKeys-333-001-g012.jpg" position="float" orientation="portrait" xlink:type="simple"/></fig><fig id="F13" position="float" orientation="portrait"><label>Figure 13.</label><caption><p>Geographical distribution of species of <tp:taxon-name>Nabidae</tp:taxon-name> in Argentina: <bold>a</bold> <italic><tp:taxon-name>Pagasa</tp:taxon-name></italic> <bold>b</bold> <italic><tp:taxon-name>Metatropiphorus</tp:taxon-name></italic> <bold>c</bold> <italic><tp:taxon-name>Lasiomerus</tp:taxon-name></italic> <bold>d</bold> <italic><tp:taxon-name>Nabis</tp:taxon-name></italic>.</p></caption><graphic xmlns:xlink="http://www.w3.org/1999/xlink" xlink:href="ZooKeys-333-001-g013.jpg" position="float" orientation="portrait" xlink:type="simple"/></fig><!--PageBreak--><!--PageBreak--></tp:treatment-sec><ref-list><ref id="B4"><mixed-citation xmlns:xlink="http://www.w3.org/1999/xlink" xlink:type="simple"><person-group><name name-style="western"><surname>Blanchard</surname><given-names>E</given-names></name></person-group> (<year>1852</year>) <article-title>Order VII: Hemipteros.</article-title> In: <person-group><name name-style="western"><surname>Gay</surname><given-names>C</given-names></name></person-group> (<role>Eds</role>). <issue-title> Historia Física y Política de Chile. Zoología.</issue-title><source>Maukle and Renou, París </source><volume>7</volume>: <fpage>113</fpage>–<lpage>320</lpage>. <ext-link ext-link-type="uri" xlink:href="http://www.biodiversitylibrary.org/item/54589#3" xlink:type="simple">http://www.biodiversitylibrary.org/item/54589#3</ext-link></mixed-citation></ref><ref id="B39"><mixed-citation xmlns:xlink="http://www.w3.org/1999/xlink" xlink:type="simple"><person-group><name name-style="western"><surname>Signoret</surname><given-names>V</given-names></name></person-group> (<year>1863</year>) <article-title>Revision de Hémiptères du Chile.</article-title><source>Annales de la Société Entomologique de France </source><volume>4</volume>: <fpage>541</fpage>-<lpage>588</lpage>.</mixed-citation></ref><ref id="B33"><mixed-citation xmlns:xlink="http://www.w3.org/1999/xlink" xlink:type="simple"><person-group><name name-style="western"><surname>Reuter</surname><given-names>OM</given-names></name></person-group> (<year>1872</year>)<source> Nabidae novae et minus cognitae. Bidrag till Nabidernas Kännedom Af. Öfversigt Kongliga Svenska Vetenskaps-Akademiens Förhandlingar 29: 79–96, plate VIII.</source></mixed-citation></ref><ref id="B17"><mixed-citation xmlns:xlink="http://www.w3.org/1999/xlink" xlink:type="simple"><person-group><name name-style="western"><surname>Harris</surname><given-names>HM</given-names></name></person-group> (<year>1939</year>) <article-title>Miscelanea sobre Nabidae Sudamericanos. Notas del Museo de La Plata. Tomo IV.</article-title><source>Zoologia </source><volume>26</volume>: <fpage>368</fpage>-<lpage>377</lpage>.</mixed-citation></ref><ref id="B32"><mixed-citation xmlns:xlink="http://www.w3.org/1999/xlink" xlink:type="simple"><person-group><name name-style="western"><surname>Prado</surname><given-names>E</given-names></name></person-group> (<year>2008</year>) <article-title>Conocimiento actual de Hemiptera-Heteroptera de Chile con lista de especies.</article-title><source>Boletín del Museo Nacional de Historia Natural Chile </source><volume>57</volume>: <fpage>31</fpage>-<lpage>75</lpage>.</mixed-citation></ref><ref id="B45"><mixed-citation xmlns:xlink="http://www.w3.org/1999/xlink" xlink:type="simple"><person-group><name name-style="western"><surname>Volpi</surname><given-names>LN</given-names></name><name name-style="western"><surname>Coscarón</surname><given-names>MC</given-names></name></person-group> (<year>2010</year>) <article-title>Catalog of Nabidae (Hemiptera: Heteroptera) for the Neotropical Region.</article-title><source>Zootaxa</source><volume>2513</volume>: <fpage>50</fpage>-<lpage>68</lpage>.</mixed-citation></ref><ref id="B35"><mixed-citation xmlns:xlink="http://www.w3.org/1999/xlink" xlink:type="simple"><person-group><name name-style="western"><surname>Reuter</surname><given-names>OM</given-names></name></person-group> (<year>1908</year>) <article-title>Bemerkungen über Nabiden nebst Beschreibung neuer Arten.</article-title><source>Mémoires de la Société Entomologique de Belgique </source><volume>15</volume>: <fpage>87</fpage>-<lpage>130</lpage>.</mixed-citation></ref><ref id="B43"><mixed-citation xmlns:xlink="http://www.w3.org/1999/xlink" xlink:type="simple"><person-group><name name-style="western"><surname>Stål</surname><given-names>C</given-names></name></person-group> (<year>1873</year>) <article-title>Enumeratio Hemipterorum. Bidrag till en förteckning öfver aller hittills kända Hemiptera, jemte systematiska meddelanden. III.</article-title><source>Kongliga Svenska Vetenskaps-Akademiens Handlingar </source><volume>11</volume>: <fpage>1</fpage>-<lpage>163</lpage>.</mixed-citation></ref></ref-list></tp:taxon-treatment>
